# Supplementary material for: Polyploidization enhances plant resistance to Alternaria alternata via DNA hypomethylation activated WRKYs
Source: Hortic Res. 2026 Feb 19;13(6):uhag050. doi: 10.1093/hr/uhag050 (PMC13235531; doi:10.1093/hr/uhag050)
Supplement: Web_Material_uhag050 [file web_material_uhag050.zip]

Archive with 2 entries (2 files):
- 20260119_Supplementary Figures-revised.pdf
- Supplementary Tables.xlsx
