# Supplementary material for: Polyploidization enhances plant resistance to Alternaria alternata via DNA hypomethylation activated WRKYs
Source: Hortic Res. 2026 Feb 19;13(6):uhag050. doi: 10.1093/hr/uhag050 (PMC13235531; doi:10.1093/hr/uhag050)
Supplement: Web_Material_uhag050 [file web_material_uhag050.zip › Supplementary Tables.xlsx]

## Sheet: Table S1
Table S1 Statistics of the RNA-seq data
Library	Groups	Total clean reads	Statistics for mapping
diploid C. lavandulifolium (2x Cl)	Control-replication1	126087568	63,081,610 (50.03%)
	Control-replication2	105259496	56,840,128 (54.00%)
	Control-replication3	115613362	59,725,863 (51.66%)
	Treatment-replication1	136893478	70,760,239 (51.69%)
	Treatment-replication2	119459914	67,136,472 (56.20%)
	Treatment-replication3	130201412	72,405,005 (55.61%)
autotetraploid C. lavandulifolium line 1 (4x Cl-1)	Control-replication1	116207740	69,027,398 (59.40%)
	Control-replication2	117310214	69,130,909 (58.93%)
	Control-replication3	114603042	72,291,599 (63.08%)
	Treatment-replication1	120173434	66,371,788 (55.23%)
	Treatment-replication2	111524468	74,018,789 (66.37%)
	Treatment-replication3	116560878	69,750,029 (59.84%)
autotetraploid C. lavandulifolium line 2 (4x Cl-2)	Control-replication1	108615456	65,755,797 (60.54%)
	Control-replication2	105962440	67,137,802 (63.36%)
	Control-replication3	108860528	65,087,710 (59.79%)
	Treatment-replication1	106142992	69,969,460 (65.92%)
	Treatment-replication2	106260148	70,312,340 (66.17%)
	Treatment-replication3	107720250	69,005,592 (64.06%)

## Sheet: Table S2
Table S2 List of tetraploid-specific upregulated genes. (genes only upregulated in both 4x Cl lines or higher upregulated levels in two 4x Cl lines)
Geneid	Type	TPM of 2x Cl-C	TPM of 2x Cl-T	TPM of 4x Cl-1-C	TPM of 4x Cl-1-T	TPM of 4x Cl-2-C	TPM of 4x Cl-2-T	Difference state of 2x Cl	Difference state of 4x Cl-1	Difference state of 4x Cl-2
EVM0066357	higher upregulated levels in two 4x Cl lines	0.896414	8.47544	0.751046	21.9575	0.698697	18.8443	upregulated	upregulated	upregulated
EVM0004026	higher upregulated levels in two 4x Cl lines	0.299304	20.6848	0.454922	28.5726	4.32691	49.981	upregulated	upregulated	upregulated
EVM0030703	higher upregulated levels in two 4x Cl lines	546.667	2610.04	25.9166	17032.8	41.2225	2436.82	upregulated	upregulated	upregulated
EVM0073117	higher upregulated levels in two 4x Cl lines	14.0449	53.7705	17.2456	87.4205	11.1678	137.625	upregulated	upregulated	upregulated
EVM0081872	higher upregulated levels in two 4x Cl lines	0.428644	6.22851	5.01932	20.7295	2.77685	18.3103	upregulated	upregulated	upregulated
EVM0055983	higher upregulated levels in two 4x Cl lines	0.220973	3.59533	3.18083	11.2601	1.88247	11.2082	upregulated	upregulated	upregulated
EVM0029044	higher upregulated levels in two 4x Cl lines	0.321609	1.13436	0.254323	2.23026	0.753356	2.3251	upregulated	upregulated	upregulated
EVM0007606	higher upregulated levels in two 4x Cl lines	1.19127	2.98079	0.478457	2.5046	0.923613	6.61106	upregulated	upregulated	upregulated
EVM0025188	higher upregulated levels in two 4x Cl lines	2.40967	49.6798	1.74089	65.2207	4.83055	116.84	upregulated	upregulated	upregulated
EVM0045971	higher upregulated levels in two 4x Cl lines	5.11102	18.7049	5.92218	27.4209	2.89735	35.2549	upregulated	upregulated	upregulated
EVM0060014	higher upregulated levels in two 4x Cl lines	0.376656	1.43406	0.97059	2.63201	0.549368	2.26304	upregulated	upregulated	upregulated
EVM0068611	higher upregulated levels in two 4x Cl lines	0.378511	1.51338	0.856838	2.11326	0.380814	2.58308	upregulated	upregulated	upregulated
EVM0046968	higher upregulated levels in two 4x Cl lines	3.82352	13.6652	4.07452	28.7322	3.9109	22.1124	upregulated	upregulated	upregulated
EVM0006942	higher upregulated levels in two 4x Cl lines	14.296	44.0192	2.94329	71.6562	2.07664	86.3408	upregulated	upregulated	upregulated
EVM0060858	higher upregulated levels in two 4x Cl lines	1.3339	3.03094	1.7373	3.79229	5.44244	13.5388	upregulated	upregulated	upregulated
EVM0038549	higher upregulated levels in two 4x Cl lines	10.7911	735.13	13.458	1558	5.27758	1597.74	upregulated	upregulated	upregulated
EVM0075167	higher upregulated levels in two 4x Cl lines	0.0346957	87.3693	0.0426296	163.326	0.0906668	128.3	upregulated	upregulated	upregulated
EVM0006819	higher upregulated levels in two 4x Cl lines	1.1517	7.26741	0.406126	17.2746	1.16193	7.36325	upregulated	upregulated	upregulated
EVM0029014	higher upregulated levels in two 4x Cl lines	0.110476	0.486504	0.36092	0.807212	0.199569	0.688353	upregulated	upregulated	upregulated
EVM0007102	higher upregulated levels in two 4x Cl lines	0.266221	8.57008	0.601662	19.2747	0.851882	11.8754	upregulated	upregulated	upregulated
EVM0062767	higher upregulated levels in two 4x Cl lines	6.96692	18.6351	2.93608	17.9832	1.58937	39.7771	upregulated	upregulated	upregulated
EVM0086058	higher upregulated levels in two 4x Cl lines	10.8979	22.1136	2.95111	27.5289	4.1845	51.87	upregulated	upregulated	upregulated
EVM0059267	higher upregulated levels in two 4x Cl lines	1.26042	4.81366	43.6638	372.729	16.2765	114.968	upregulated	upregulated	upregulated
EVM0074987	higher upregulated levels in two 4x Cl lines	121.142	454.355	173.563	487.279	427.525	899.843	upregulated	upregulated	upregulated
EVM0056513	higher upregulated levels in two 4x Cl lines	0.987764	2.40041	1.48276	3.11931	2.42804	6.75864	upregulated	upregulated	upregulated
EVM0013702	higher upregulated levels in two 4x Cl lines	1.87968	3.76407	0.824559	7.11154	0.508692	6.62359	upregulated	upregulated	upregulated
EVM0013726	higher upregulated levels in two 4x Cl lines	0.0206988	3.45734	0.319924	6.22089	0.11343	6.06227	upregulated	upregulated	upregulated
EVM0000433	higher upregulated levels in two 4x Cl lines	15.5429	36.9515	10.9202	68.7696	9.32197	71.3064	upregulated	upregulated	upregulated
EVM0028951	higher upregulated levels in two 4x Cl lines	14.4482	48.3772	8.64781	101.842	5.93433	119.659	upregulated	upregulated	upregulated
EVM0051904	higher upregulated levels in two 4x Cl lines	0	0.253949	0.210958	1.47597	0.137759	0.727822	upregulated	upregulated	upregulated
EVM0009444	higher upregulated levels in two 4x Cl lines	1.05863	2.9827	3.91625	7.90189	2.58285	6.18691	upregulated	upregulated	upregulated
EVM0067105	higher upregulated levels in two 4x Cl lines	0.667068	2.25963	0.454637	3.05717	0.872345	5.93038	upregulated	upregulated	upregulated
EVM0075149	higher upregulated levels in two 4x Cl lines	4.65778	9.18429	3.97309	28.6236	3.15636	34.9764	upregulated	upregulated	upregulated
EVM0086891	higher upregulated levels in two 4x Cl lines	0.349913	1.6172	0.937742	6.07194	0.481163	2.05487	upregulated	upregulated	upregulated
EVM0078341	higher upregulated levels in two 4x Cl lines	0.579179	4.13354	1.62131	11.8056	0.791035	4.53596	upregulated	upregulated	upregulated
EVM0069899	higher upregulated levels in two 4x Cl lines	151.052	327.136	112.602	680.137	113.45	476.721	upregulated	upregulated	upregulated
EVM0044428	higher upregulated levels in two 4x Cl lines	0.0354326	0.8821	0.0137976	1.90431	0.00560824	1.07859	upregulated	upregulated	upregulated
EVM0000520	higher upregulated levels in two 4x Cl lines	1.76386	5.42266	6.54547	44.7454	2.64012	10.2442	upregulated	upregulated	upregulated
EVM0027570	higher upregulated levels in two 4x Cl lines	23.9958	70.1866	84.0679	522.288	41.996	382.763	upregulated	upregulated	upregulated
EVM0042955	higher upregulated levels in two 4x Cl lines	0.49302	12.7008	0	29.8771	0.0545264	41.7654	upregulated	upregulated	upregulated
EVM0009616	higher upregulated levels in two 4x Cl lines	20.0166	46.9536	30.5601	61.3789	29.1736	79.8801	upregulated	upregulated	upregulated
EVM0048294	higher upregulated levels in two 4x Cl lines	97.8529	186.698	34.5184	624.969	47.8203	411.557	upregulated	upregulated	upregulated
EVM0056724	higher upregulated levels in two 4x Cl lines	0.280993	2.45499	0.884701	6.4246	0.719383	2.87465	upregulated	upregulated	upregulated
EVM0042489	higher upregulated levels in two 4x Cl lines	1.00562	5.44742	2.56526	16.911	2.04305	8.12935	upregulated	upregulated	upregulated
EVM0076858	higher upregulated levels in two 4x Cl lines	0.207863	8.05672	0.20642	13.1962	0.394009	13.9072	upregulated	upregulated	upregulated
EVM0010493	higher upregulated levels in two 4x Cl lines	2.66899	6.85936	6.4187	16.0299	3.96374	12.8647	upregulated	upregulated	upregulated
EVM0071111	higher upregulated levels in two 4x Cl lines	2.97478	23.8424	8.14635	35.2428	8.38515	44.0907	upregulated	upregulated	upregulated
EVM0046469	higher upregulated levels in two 4x Cl lines	8.5177	20.8232	4.9694	55.0586	7.68876	46.043	upregulated	upregulated	upregulated
EVM0047370	higher upregulated levels in two 4x Cl lines	0.286283	0.649281	0.331287	9.79333	0.469474	3.24166	upregulated	upregulated	upregulated
EVM0052987	higher upregulated levels in two 4x Cl lines	0	1.94849	0.0844119	3.41597	0.206118	4.49665	upregulated	upregulated	upregulated
EVM0077296	higher upregulated levels in two 4x Cl lines	0.140406	1.15287	0	1.43497	0.044758	2.63211	upregulated	upregulated	upregulated
EVM0062819	higher upregulated levels in two 4x Cl lines	29.4388	68.6382	39.4622	87.625	36.1623	125.388	upregulated	upregulated	upregulated
EVM0045026	higher upregulated levels in two 4x Cl lines	0.360098	64.5069	0.290986	164.223	0.631491	135.89	upregulated	upregulated	upregulated
EVM0017727	higher upregulated levels in two 4x Cl lines	1.61475	4.76799	2.8573	8.85571	2.45668	8.0497	upregulated	upregulated	upregulated
EVM0013223	higher upregulated levels in two 4x Cl lines	0.0538537	2.99128	0	4.9938	0.0607592	4.54319	upregulated	upregulated	upregulated
EVM0040428	higher upregulated levels in two 4x Cl lines	2.59984	14.4716	2.31779	44.0728	3.77214	94.0884	upregulated	upregulated	upregulated
EVM0058662	higher upregulated levels in two 4x Cl lines	76.1458	185.224	141.885	328.748	109.445	249.978	upregulated	upregulated	upregulated
EVM0052594	higher upregulated levels in two 4x Cl lines	14.954	89.6659	7.74464	227.813	8.14804	231.527	upregulated	upregulated	upregulated
EVM0008225	higher upregulated levels in two 4x Cl lines	0.419195	1.94127	2.23799	6.78829	1.39177	7.17655	upregulated	upregulated	upregulated
EVM0076289	higher upregulated levels in two 4x Cl lines	0.886413	9.61763	2.25275	20.1239	1.24462	8.99608	upregulated	upregulated	upregulated
EVM0020555	higher upregulated levels in two 4x Cl lines	5.09512	12.9362	26.0147	80.745	12.6563	65.6248	upregulated	upregulated	upregulated
EVM0061865	higher upregulated levels in two 4x Cl lines	0.986118	3.03913	1.11798	2.62819	0.918471	6.50336	upregulated	upregulated	upregulated
EVM0041644	higher upregulated levels in two 4x Cl lines	15.7471	43.7084	15.9684	80.1919	18.346	111.405	upregulated	upregulated	upregulated
EVM0032358	higher upregulated levels in two 4x Cl lines	0.28093	6.40101	0.286266	12.9269	0.548438	10.9036	upregulated	upregulated	upregulated
EVM0030576	higher upregulated levels in two 4x Cl lines	0.148747	2.1458	0.125936	3.93702	0.17489	4.26849	upregulated	upregulated	upregulated
EVM0061715	higher upregulated levels in two 4x Cl lines	1.6238	35.8412	0.405661	52.8734	1.01365	61.8304	upregulated	upregulated	upregulated
EVM0014320	higher upregulated levels in two 4x Cl lines	0.625599	2.06094	0.504115	2.16816	0.848933	5.41874	upregulated	upregulated	upregulated
EVM0026285	higher upregulated levels in two 4x Cl lines	0	2.28955	0	3.68526	0.0295343	4.77156	upregulated	upregulated	upregulated
EVM0023571	higher upregulated levels in two 4x Cl lines	1.0292	128.84	0.545657	183.343	0.783932	205.188	upregulated	upregulated	upregulated
EVM0008103	higher upregulated levels in two 4x Cl lines	3.8153	16.1034	7.07502	23.0125	5.48854	30.452	upregulated	upregulated	upregulated
EVM0043898	higher upregulated levels in two 4x Cl lines	0.717119	3.9952	0.648204	5.91654	0.649537	6.78175	upregulated	upregulated	upregulated
EVM0072837	higher upregulated levels in two 4x Cl lines	3.00153	5.78706	2.86129	11.3115	2.49335	15.659	upregulated	upregulated	upregulated
EVM0031085	higher upregulated levels in two 4x Cl lines	2.27746	5.15808	2.26896	7.84376	2.71206	10.2867	upregulated	upregulated	upregulated
EVM0001797	higher upregulated levels in two 4x Cl lines	3.38181	21.5431	1.41038	40.9712	2.12457	29.339	upregulated	upregulated	upregulated
EVM0018237	higher upregulated levels in two 4x Cl lines	0.301682	2.67337	0.305689	3.32427	1.0806	5.24345	upregulated	upregulated	upregulated
EVM0075138	higher upregulated levels in two 4x Cl lines	2.14018	12.7505	0.526696	23.2522	0.770421	29.0953	upregulated	upregulated	upregulated
EVM0088580	higher upregulated levels in two 4x Cl lines	2.02146	9.58648	3.12695	14.3842	2.07702	16.0006	upregulated	upregulated	upregulated
EVM0032007	higher upregulated levels in two 4x Cl lines	1.13995	3.13479	2.01935	5.66346	3.60511	6.87029	upregulated	upregulated	upregulated
EVM0068984	higher upregulated levels in two 4x Cl lines	1.29968	4.37728	3.03779	7.93288	4.75258	9.56916	upregulated	upregulated	upregulated
EVM0023447	higher upregulated levels in two 4x Cl lines	0.539365	2.75351	1.07463	5.43093	1.02749	7.23403	upregulated	upregulated	upregulated
EVM0028014	higher upregulated levels in two 4x Cl lines	4.75188	37.4471	5.19062	49.0164	6.81627	66.3842	upregulated	upregulated	upregulated
EVM0068064	higher upregulated levels in two 4x Cl lines	8.0374	75.7453	9.17596	87.4905	10.8342	160.611	upregulated	upregulated	upregulated
EVM0043825	higher upregulated levels in two 4x Cl lines	50.869	235.103	50.309	445.159	49.7039	564.291	upregulated	upregulated	upregulated
EVM0044560	higher upregulated levels in two 4x Cl lines	4.42416	23.8031	4.53793	52.585	3.84656	57.7932	upregulated	upregulated	upregulated
EVM0003914	higher upregulated levels in two 4x Cl lines	1.83958	5.16336	0.924788	10.772	1.0562	13.2869	upregulated	upregulated	upregulated
EVM0049174	higher upregulated levels in two 4x Cl lines	3.9864	8.67131	4.21039	14.3228	4.19946	14.8946	upregulated	upregulated	upregulated
EVM0029221	higher upregulated levels in two 4x Cl lines	0	16.0638	5.06341	34.336	2.71137	40.0146	upregulated	upregulated	upregulated
EVM0087221	higher upregulated levels in two 4x Cl lines	0	3.08253	0	5.30052	0	4.78507	upregulated	upregulated	upregulated
EVM0049046	higher upregulated levels in two 4x Cl lines	2.67603	14.1791	1.29028	12.3918	2.07225	34.2627	upregulated	upregulated	upregulated
EVM0088821	higher upregulated levels in two 4x Cl lines	6.21271	26.0032	1.78199	25.2147	4.03944	71.5702	upregulated	upregulated	upregulated
EVM0011369	higher upregulated levels in two 4x Cl lines	8.74783	21.9229	2.97624	33.8579	4.07593	42.5189	upregulated	upregulated	upregulated
EVM0082035	higher upregulated levels in two 4x Cl lines	0.405716	12.3143	0.142789	21.8625	0.790025	52.6066	upregulated	upregulated	upregulated
EVM0031308	higher upregulated levels in two 4x Cl lines	0.750492	19.7259	0.453985	35.5115	1.55913	87.7828	upregulated	upregulated	upregulated
EVM0059112	higher upregulated levels in two 4x Cl lines	20.5009	128.438	14.481	278.902	20.6487	299.027	upregulated	upregulated	upregulated
EVM0068419	higher upregulated levels in two 4x Cl lines	2.6375	7.67187	7.26856	15.1219	3.56704	10.5734	upregulated	upregulated	upregulated
EVM0082119	higher upregulated levels in two 4x Cl lines	1.92689	8.83859	2.20418	15.5758	2.3249	14.6156	upregulated	upregulated	upregulated
EVM0034999	higher upregulated levels in two 4x Cl lines	0.159921	1.51412	0.418763	2.4843	0.585842	5.3348	upregulated	upregulated	upregulated
EVM0039950	higher upregulated levels in two 4x Cl lines	0.228993	1.83189	0.0277082	0.514291	0.163975	5.5306	upregulated	upregulated	upregulated
EVM0057060	higher upregulated levels in two 4x Cl lines	5.52224	23.1544	2.21995	19.5958	2.05843	56.4389	upregulated	upregulated	upregulated
EVM0010554	higher upregulated levels in two 4x Cl lines	1.88862	6.51457	0.830618	13.0067	0.875672	7.35175	upregulated	upregulated	upregulated
EVM0079794	higher upregulated levels in two 4x Cl lines	0.225109	2.88222	0.390941	2.71332	0.39853	5.98094	upregulated	upregulated	upregulated
EVM0065018	higher upregulated levels in two 4x Cl lines	39.4805	261.964	28.9588	652.55	36.7716	839.383	upregulated	upregulated	upregulated
EVM0049961	higher upregulated levels in two 4x Cl lines	0	0.979754	0.00335355	4.60235	0.0523392	3.71797	upregulated	upregulated	upregulated
EVM0027297	higher upregulated levels in two 4x Cl lines	0	4.17727	0	8.15498	0.00333296	7.22367	upregulated	upregulated	upregulated
EVM0005254	higher upregulated levels in two 4x Cl lines	0	8.31603	0.011863	19.4914	0.0275509	17.3953	upregulated	upregulated	upregulated
EVM0008709	higher upregulated levels in two 4x Cl lines	8.64176	29.7734	2.51109	45.8526	1.81449	46.3283	upregulated	upregulated	upregulated
EVM0008062	higher upregulated levels in two 4x Cl lines	2.96647	24.3378	2.18944	44.0538	1.46888	37.4053	upregulated	upregulated	upregulated
EVM0000964	higher upregulated levels in two 4x Cl lines	27.9617	61.8095	55.8426	156.142	35.1272	117.553	upregulated	upregulated	upregulated
EVM0069938	higher upregulated levels in two 4x Cl lines	22.8214	185.689	156.972	488.988	93.2103	241.527	upregulated	upregulated	upregulated
EVM0014829	higher upregulated levels in two 4x Cl lines	0.125555	1.05754	0.030488	4.45257	0.0857363	10.2316	upregulated	upregulated	upregulated
EVM0001352	higher upregulated levels in two 4x Cl lines	0	4.48666	0.0258386	19.3949	0	18.0027	upregulated	upregulated	upregulated
EVM0076905	higher upregulated levels in two 4x Cl lines	0.603631	47.295	0.763831	107.521	0.226388	78.8878	upregulated	upregulated	upregulated
EVM0003297	higher upregulated levels in two 4x Cl lines	0.149612	7.97656	0.163816	22.2294	0.022876	19.7432	upregulated	upregulated	upregulated
EVM0033689	higher upregulated levels in two 4x Cl lines	0	3.46659	0.0284242	14.1207	0.0492656	20.1545	upregulated	upregulated	upregulated
EVM0082218	higher upregulated levels in two 4x Cl lines	20.4587	397.792	16.513	685.61	11.7142	681.725	upregulated	upregulated	upregulated
EVM0068227	higher upregulated levels in two 4x Cl lines	0.052558	1.02443	0	1.2599	0.0645772	6.92282	upregulated	upregulated	upregulated
EVM0041747	higher upregulated levels in two 4x Cl lines	0.995524	8.75709	0.332769	12.562	0.347671	14.0203	upregulated	upregulated	upregulated
EVM0073940	higher upregulated levels in two 4x Cl lines	0.943486	8.33361	0.431142	11.2503	0.350517	13.7965	upregulated	upregulated	upregulated
EVM0082954	higher upregulated levels in two 4x Cl lines	0.662505	1.54381	0.837127	2.40761	0.596429	2.76294	upregulated	upregulated	upregulated
EVM0059928	higher upregulated levels in two 4x Cl lines	1.30453	3.70963	0.302038	7.81942	0.809321	6.55403	upregulated	upregulated	upregulated
EVM0031653	higher upregulated levels in two 4x Cl lines	0.748118	2.28742	0.233021	7.13548	0.969786	5.94552	upregulated	upregulated	upregulated
EVM0062542	higher upregulated levels in two 4x Cl lines	21.5527	128.796	57.9826	366.764	28.3894	165.285	upregulated	upregulated	upregulated
EVM0086765	higher upregulated levels in two 4x Cl lines	17.0182	116.864	47.5255	301.461	23.4257	146.362	upregulated	upregulated	upregulated
EVM0057732	higher upregulated levels in two 4x Cl lines	0.707967	3.00292	0.211559	2.65309	0.532615	6.72591	upregulated	upregulated	upregulated
EVM0070088	higher upregulated levels in two 4x Cl lines	0.727418	1.94385	0.246026	1.5886	0.606194	5.21782	upregulated	upregulated	upregulated
EVM0084131	higher upregulated levels in two 4x Cl lines	0.191789	1.54121	0.275581	3.46589	0.487218	8.86267	upregulated	upregulated	upregulated
EVM0059909	higher upregulated levels in two 4x Cl lines	0.716313	2.15583	0.929098	4.29769	0.69498	4.29474	upregulated	upregulated	upregulated
EVM0077858	higher upregulated levels in two 4x Cl lines	0	0.631124	0	0.604932	0.0881216	1.69245	upregulated	upregulated	upregulated
EVM0022544	higher upregulated levels in two 4x Cl lines	0.829529	8.18694	0.372856	9.04808	0.198401	17.0751	upregulated	upregulated	upregulated
EVM0007400	higher upregulated levels in two 4x Cl lines	0.550235	9.18479	0.529172	12.2327	0.278375	17.4726	upregulated	upregulated	upregulated
EVM0073854	higher upregulated levels in two 4x Cl lines	0	0.725957	0.161091	1.27718	0.273928	1.48525	upregulated	upregulated	upregulated
EVM0027163	higher upregulated levels in two 4x Cl lines	0.0585768	0.969417	0.768964	4.39516	0.569715	2.79256	upregulated	upregulated	upregulated
EVM0066631	higher upregulated levels in two 4x Cl lines	0.0468977	0.797284	0.386169	2.17592	0.322301	1.66682	upregulated	upregulated	upregulated
EVM0052737	higher upregulated levels in two 4x Cl lines	0.103192	5.43968	1.04594	8.32314	0.905939	9.73219	upregulated	upregulated	upregulated
EVM0042990	higher upregulated levels in two 4x Cl lines	1.68485	5.44772	10.518	27.5929	5.27701	18.2769	upregulated	upregulated	upregulated
EVM0051610	higher upregulated levels in two 4x Cl lines	48.486	113.831	32.4753	210.92	29.8745	182.693	upregulated	upregulated	upregulated
EVM0068497	higher upregulated levels in two 4x Cl lines	0.792712	3.74984	2.21537	6.88563	0.986842	6.63553	upregulated	upregulated	upregulated
EVM0051899	higher upregulated levels in two 4x Cl lines	0.484891	7.24359	0.949545	14.6725	1.11477	36.0324	upregulated	upregulated	upregulated
EVM0057817	higher upregulated levels in two 4x Cl lines	2.28874	13.228	0.778393	20.0125	1.24039	25.0512	upregulated	upregulated	upregulated
EVM0013450	higher upregulated levels in two 4x Cl lines	33.8637	84.1462	33.5598	203.608	34.9055	150.781	upregulated	upregulated	upregulated
EVM0063533	higher upregulated levels in two 4x Cl lines	1.21518	5.64654	0.479275	9.38178	0.225566	8.18146	upregulated	upregulated	upregulated
EVM0000823	higher upregulated levels in two 4x Cl lines	1.29832	3.68546	0.830672	8.35111	0.293161	7.28404	upregulated	upregulated	upregulated
EVM0068085	higher upregulated levels in two 4x Cl lines	1.52073	5.31763	0.790232	14.0363	0.59574	10.8859	upregulated	upregulated	upregulated
EVM0075705	higher upregulated levels in two 4x Cl lines	8.1322	15.4144	7.24581	30.372	4.87147	35.8718	upregulated	upregulated	upregulated
EVM0071104	higher upregulated levels in two 4x Cl lines	0.102584	0.652352	0.317338	0.79177	0.378669	1.23473	upregulated	upregulated	upregulated
EVM0009792	higher upregulated levels in two 4x Cl lines	0.196854	1.68976	0.529867	2.47847	0.839694	3.76159	upregulated	upregulated	upregulated
EVM0055868	higher upregulated levels in two 4x Cl lines	4.80968	9.37274	4.93385	14.8287	2.71853	13.3701	upregulated	upregulated	upregulated
EVM0010165	higher upregulated levels in two 4x Cl lines	253.571	502.267	47.6776	662.451	61.2233	1138.22	upregulated	upregulated	upregulated
EVM0068234	higher upregulated levels in two 4x Cl lines	20.356	59.4225	3.3908	87.2962	4.4963	146.285	upregulated	upregulated	upregulated
EVM0004665	higher upregulated levels in two 4x Cl lines	12.5615	24.164	1.99296	37.343	2.28618	51.6254	upregulated	upregulated	upregulated
EVM0071752	higher upregulated levels in two 4x Cl lines	0.704631	4.08904	3.26318	17.7486	2.09627	8.39711	upregulated	upregulated	upregulated
EVM0016058	higher upregulated levels in two 4x Cl lines	3.05226	10.2232	4.56761	14.7884	4.27835	19.2283	upregulated	upregulated	upregulated
EVM0016838	higher upregulated levels in two 4x Cl lines	45.4267	91.9397	78.2937	216.253	24.2804	133.387	upregulated	upregulated	upregulated
EVM0040920	higher upregulated levels in two 4x Cl lines	6.05309	13.2659	7.99138	19.9638	8.72776	23.1459	upregulated	upregulated	upregulated
EVM0079546	higher upregulated levels in two 4x Cl lines	14.2044	121.519	13.0787	229.287	16.0974	375.652	upregulated	upregulated	upregulated
EVM0085202	higher upregulated levels in two 4x Cl lines	2.44705	10.1119	5.06796	11.3121	5.86303	21.8929	upregulated	upregulated	upregulated
EVM0013956	higher upregulated levels in two 4x Cl lines	0	2.69449	0.894579	9.50199	0.232456	8.0452	upregulated	upregulated	upregulated
EVM0082696	only upregulated in both 4x Cl lines	1.48077	0.888002	4.51695	29.3812	0.965191	5.96404	None	upregulated	upregulated
EVM0004673	only upregulated in both 4x Cl lines	62.3455	89.4796	25.4112	89.6694	20.7456	121.466	None	upregulated	upregulated
EVM0002098	only upregulated in both 4x Cl lines	16.32	9.43289	5.94624	15.3227	3.97597	17.2224	None	upregulated	upregulated
EVM0072253	only upregulated in both 4x Cl lines	284.329	358.289	107.282	331.814	90.3475	558.529	None	upregulated	upregulated
EVM0064569	only upregulated in both 4x Cl lines	4.62747	5.92323	1.34836	9.80175	1.97587	13.3972	None	upregulated	upregulated
EVM0084409	only upregulated in both 4x Cl lines	15.28	17.0144	5.05759	32.8246	5.85724	44.9156	None	upregulated	upregulated
EVM0021617	only upregulated in both 4x Cl lines	35.3478	53.731	9.56653	30.1548	16.0653	54.1537	None	upregulated	upregulated
EVM0035303	only upregulated in both 4x Cl lines	12.8566	15.9383	6.71695	29.7309	2.89126	59.0043	None	upregulated	upregulated
EVM0065118	only upregulated in both 4x Cl lines	2.3902	2.48776	0.336028	1.91846	0.745878	4.51118	None	upregulated	upregulated
EVM0074900	only upregulated in both 4x Cl lines	18.0301	21.1459	12.8706	25.88	16.9152	39.1929	None	upregulated	upregulated
EVM0034084	only upregulated in both 4x Cl lines	4.06855	4.35199	1.89075	14.5369	1.27738	13.4928	None	upregulated	upregulated
EVM0057329	only upregulated in both 4x Cl lines	1.06193	1.62658	0.690393	1.2957	1.16203	2.46292	None	upregulated	upregulated
EVM0084008	only upregulated in both 4x Cl lines	4.84284	7.92719	4.4346	30.0892	2.95941	30.2822	None	upregulated	upregulated
EVM0002997	only upregulated in both 4x Cl lines	26.7757	46.5958	14.306	31.8437	16.4738	41.045	None	upregulated	upregulated
EVM0078210	only upregulated in both 4x Cl lines	49.9298	88.2069	25.8205	54.2957	30.2638	79.0066	None	upregulated	upregulated
EVM0016321	only upregulated in both 4x Cl lines	14.6605	27.1169	6.14734	11.7403	8.2343	20.2627	None	upregulated	upregulated
EVM0080053	only upregulated in both 4x Cl lines	88.8676	114.591	91.3502	280.485	86.4338	235.703	None	upregulated	upregulated
EVM0056562	only upregulated in both 4x Cl lines	22.8723	33.033	5.68487	33.9166	5.96549	77.309	None	upregulated	upregulated
EVM0060739	only upregulated in both 4x Cl lines	5.29915	5.90879	1.25045	7.48824	1.04916	12.7439	None	upregulated	upregulated
EVM0086737	only upregulated in both 4x Cl lines	3.49961	3.36	0.856069	3.17312	0.692513	3.49265	None	upregulated	upregulated
EVM0004363	only upregulated in both 4x Cl lines	13.8706	10.3895	3.01445	9.06287	1.87662	14.8251	None	upregulated	upregulated
EVM0024279	only upregulated in both 4x Cl lines	90.6194	94.1964	26.5857	54.1486	29.6976	71.0092	None	upregulated	upregulated
EVM0068187	only upregulated in both 4x Cl lines	70.9738	104.039	43.5294	97.5478	51.5363	125.413	None	upregulated	upregulated
EVM0086740	only upregulated in both 4x Cl lines	74.0524	103.677	41.8257	96.2219	49.8153	120.076	None	upregulated	upregulated
EVM0040224	only upregulated in both 4x Cl lines	10.4686	17.0982	10.7825	20.3949	9.31205	27.2388	None	upregulated	upregulated
EVM0072362	only upregulated in both 4x Cl lines	35.1068	60.7254	8.93402	36.5365	11.4967	84.6486	None	upregulated	upregulated
EVM0041299	only upregulated in both 4x Cl lines	34.6265	61.6746	12.1224	44.9285	14.2068	89.8622	None	upregulated	upregulated
EVM0000344	only upregulated in both 4x Cl lines	0.151901	0.147465	0.247243	0.884958	0.24666	0.665519	None	upregulated	upregulated
EVM0008602	only upregulated in both 4x Cl lines	132.416	137.285	23.4389	90.7086	23.3118	113.779	None	upregulated	upregulated
EVM0060595	only upregulated in both 4x Cl lines	1.85935	2.59654	1.33404	3.48705	1.12839	4.07686	None	upregulated	upregulated
EVM0037072	only upregulated in both 4x Cl lines	23.3091	36.7007	17.956	39.7467	21.7005	45.301	None	upregulated	upregulated
EVM0002390	only upregulated in both 4x Cl lines	1.78267	0.958453	0.889053	1.89488	0.986471	2.47023	None	upregulated	upregulated
EVM0005876	only upregulated in both 4x Cl lines	0.643523	1.03638	0.473464	1.16797	0.157077	0.74658	None	upregulated	upregulated
EVM0077719	only upregulated in both 4x Cl lines	2.03698	3.51642	1.59818	4.58246	1.70956	5.68247	None	upregulated	upregulated
EVM0047120	only upregulated in both 4x Cl lines	38.0002	33.0339	30.8623	65.5691	25.9447	67.2254	None	upregulated	upregulated
EVM0010705	only upregulated in both 4x Cl lines	4.87655	3.42218	3.41485	8.95547	2.57638	7.149	None	upregulated	upregulated
EVM0005768	only upregulated in both 4x Cl lines	15.5741	17.5612	5.291	10.9008	5.41331	23.9913	None	upregulated	upregulated
EVM0029059	only upregulated in both 4x Cl lines	28.7809	32.6846	9.40274	20.043	9.11624	37.0383	None	upregulated	upregulated
EVM0028116	only upregulated in both 4x Cl lines	3.56426	6.51273	2.62647	6.49259	2.48074	6.525	None	upregulated	upregulated
EVM0015383	only upregulated in both 4x Cl lines	134.603	129.716	49.016	143.836	52.8587	207.593	None	upregulated	upregulated
EVM0060584	only upregulated in both 4x Cl lines	5.81613	8.64627	3.47184	12.7336	4.0359	12.8017	None	upregulated	upregulated
EVM0044713	only upregulated in both 4x Cl lines	16.0712	19.2278	5.51324	16.7114	6.28461	23.0204	None	upregulated	upregulated
EVM0041618	only upregulated in both 4x Cl lines	6.29071	11.495	1.11828	4.40634	2.59991	12.499	None	upregulated	upregulated
EVM0047550	only upregulated in both 4x Cl lines	11.8256	10.8161	8.58212	16.762	8.10646	16.6842	None	upregulated	upregulated
EVM0000127	only upregulated in both 4x Cl lines	45.075	70.2656	31.9138	66.9124	25.4341	61.1238	None	upregulated	upregulated
EVM0081590	only upregulated in both 4x Cl lines	73.6381	45.4551	15.8681	57.6854	16.9656	100.523	None	upregulated	upregulated
EVM0038143	only upregulated in both 4x Cl lines	4.10949	2.47937	1.24723	2.49406	0.962933	2.24693	None	upregulated	upregulated
EVM0056526	only upregulated in both 4x Cl lines	103.584	67.6405	34.9724	69.67	33.5853	91.7202	None	upregulated	upregulated
EVM0034177	only upregulated in both 4x Cl lines	137.007	99.6165	51.9466	103.387	50.99	131.925	None	upregulated	upregulated
EVM0060714	only upregulated in both 4x Cl lines	11.274	19.9394	4.36452	20.7128	5.31544	17.7317	None	upregulated	upregulated
EVM0061314	only upregulated in both 4x Cl lines	4.68604	7.28097	4.13566	23.2662	4.62723	19.5637	None	upregulated	upregulated
EVM0056331	only upregulated in both 4x Cl lines	124.981	232.063	90.7412	174.333	101.626	213.217	None	upregulated	upregulated
EVM0048745	only upregulated in both 4x Cl lines	20.1908	24.5014	10.2827	24.4166	9.52355	29.5685	None	upregulated	upregulated
EVM0000912	only upregulated in both 4x Cl lines	19.7015	28.0451	11.3431	31.9573	9.33637	34.8281	None	upregulated	upregulated
EVM0002867	only upregulated in both 4x Cl lines	29.5234	39.4633	16.1783	33.9192	16.9537	37.3926	None	upregulated	upregulated
EVM0016857	only upregulated in both 4x Cl lines	238.206	247.308	14.675	38.8236	11.6564	40.3426	None	upregulated	upregulated
EVM0016625	only upregulated in both 4x Cl lines	44.2101	68.1607	27.6689	63.9245	36.0895	88.8772	None	upregulated	upregulated
EVM0067908	only upregulated in both 4x Cl lines	133.354	161.449	74.1037	148.43	87.9361	198.634	None	upregulated	upregulated
EVM0024770	only upregulated in both 4x Cl lines	32.6628	47.8808	22.7216	47.3418	23.4443	57.2242	None	upregulated	upregulated
EVM0056105	only upregulated in both 4x Cl lines	5.6146	8.2177	3.9697	8.63769	4.27392	9.12502	None	upregulated	upregulated
EVM0035757	only upregulated in both 4x Cl lines	3.61782	4.03634	1.97268	4.23553	0.780582	5.11921	None	upregulated	upregulated
EVM0028983	only upregulated in both 4x Cl lines	8.90003	10.8908	5.46321	10.7345	6.90303	14.2783	None	upregulated	upregulated
EVM0063106	only upregulated in both 4x Cl lines	7.78178	12.7388	7.69728	16.8088	6.29163	12.9646	None	upregulated	upregulated
EVM0067236	only upregulated in both 4x Cl lines	178.526	138.931	16.3854	61.632	19.0215	68.8119	None	upregulated	upregulated
EVM0069739	only upregulated in both 4x Cl lines	34.7973	46.525	20.3941	64.3034	17.149	125.315	None	upregulated	upregulated
EVM0002121	only upregulated in both 4x Cl lines	28.4847	36.7904	8.161	17.8857	9.05566	25.3439	None	upregulated	upregulated
EVM0026710	only upregulated in both 4x Cl lines	29.2754	33.7578	4.52639	21.4894	4.55945	34.6266	None	upregulated	upregulated
EVM0042813	only upregulated in both 4x Cl lines	13.8048	16.5255	15.8877	31.5171	11.3589	24.1868	None	upregulated	upregulated
EVM0081044	only upregulated in both 4x Cl lines	241.836	425.609	197.861	371.666	188.349	513.743	None	upregulated	upregulated
EVM0068588	only upregulated in both 4x Cl lines	2.96418	4.9624	1.17798	3.46321	2.21391	6.01488	None	upregulated	upregulated
EVM0014431	only upregulated in both 4x Cl lines	41.499	41.8929	27.5689	56.0438	31.8893	70.4086	None	upregulated	upregulated
EVM0083190	only upregulated in both 4x Cl lines	15.0734	23.3161	9.15241	17.4866	9.6351	21.1061	None	upregulated	upregulated
EVM0017300	only upregulated in both 4x Cl lines	8.08478	13.8795	4.89342	9.30869	6.20511	12.7077	None	upregulated	upregulated
EVM0069063	only upregulated in both 4x Cl lines	64.3222	82.6941	10.8763	35.2987	13.288	57.9944	None	upregulated	upregulated
EVM0088432	only upregulated in both 4x Cl lines	128.343	236.539	19.2902	99.6065	22.9348	152.233	None	upregulated	upregulated
EVM0025159	only upregulated in both 4x Cl lines	0.623579	2.53393	0.993378	3.52842	1.42442	6.21613	None	upregulated	upregulated
EVM0011781	only upregulated in both 4x Cl lines	83.2458	151.094	48.7192	105.711	43.1793	122.492	None	upregulated	upregulated
EVM0009274	only upregulated in both 4x Cl lines	24.1381	43.4907	12.2542	56.7884	15.1017	70.9775	None	upregulated	upregulated
EVM0021525	only upregulated in both 4x Cl lines	40.7535	55.5487	25.9356	92.875	21.6738	105.14	None	upregulated	upregulated
EVM0080043	only upregulated in both 4x Cl lines	26.8346	41.9371	6.47525	35.2297	10.9237	72.5211	None	upregulated	upregulated
EVM0035239	only upregulated in both 4x Cl lines	12.0413	20.0544	2.84874	13.9047	4.11876	30.867	None	upregulated	upregulated
EVM0056026	only upregulated in both 4x Cl lines	4.78963	7.58819	5.21864	12.9295	4.34629	18.8548	None	upregulated	upregulated
EVM0042905	only upregulated in both 4x Cl lines	22.8484	36.0754	23.5015	57.5695	19.6785	82.1498	None	upregulated	upregulated
EVM0005262	only upregulated in both 4x Cl lines	27.5376	30.9328	10.4332	26.4395	3.98878	25.3212	None	upregulated	upregulated
EVM0009368	only upregulated in both 4x Cl lines	22.8353	14.5719	15.7826	49.4333	16.433	40.7098	None	upregulated	upregulated
EVM0073641	only upregulated in both 4x Cl lines	18.4671	26.9952	5.17967	19.9062	7.59401	34.5235	None	upregulated	upregulated
EVM0011694	only upregulated in both 4x Cl lines	2.90331	4.72105	3.09564	7.12154	2.79079	8.56664	None	upregulated	upregulated
EVM0035260	only upregulated in both 4x Cl lines	33.4176	56.7564	16.6733	35.505	23.532	45.0666	None	upregulated	upregulated
EVM0021611	only upregulated in both 4x Cl lines	531.441	969.59	249.321	825.136	218.872	1368.26	None	upregulated	upregulated
EVM0032955	only upregulated in both 4x Cl lines	2.81918	4.34926	2.22623	4.26525	2.21602	6.29441	None	upregulated	upregulated
EVM0086708	only upregulated in both 4x Cl lines	109.879	132.922	64.779	140.154	76.2932	178.802	None	upregulated	upregulated
EVM0002438	only upregulated in both 4x Cl lines	2.74217	3.23611	1.85723	3.85422	2.3058	4.53687	None	upregulated	upregulated
EVM0038693	only upregulated in both 4x Cl lines	69.9928	55.5649	16.6455	50.2171	42.3834	115.661	None	upregulated	upregulated
EVM0089030	only upregulated in both 4x Cl lines	13.0597	19.84	10.2045	27.126	9.79745	22.3331	None	upregulated	upregulated
EVM0059917	only upregulated in both 4x Cl lines	6.59177	8.78102	3.34837	7.88455	3.45017	10.8724	None	upregulated	upregulated
EVM0000278	only upregulated in both 4x Cl lines	3.57636	5.14044	1.93797	5.00703	1.91661	6.25911	None	upregulated	upregulated
EVM0015351	only upregulated in both 4x Cl lines	39.0042	63.8122	38.5357	92.4595	36.525	76.5137	None	upregulated	upregulated
EVM0030627	only upregulated in both 4x Cl lines	0.87022	1.20118	0.330411	0.921911	0.666303	2.33539	None	upregulated	upregulated
EVM0048900	only upregulated in both 4x Cl lines	2.8745	5.00137	3.4832	7.1684	2.37666	7.6279	None	upregulated	upregulated
EVM0023082	only upregulated in both 4x Cl lines	77.66	126.264	31.9352	200.192	19.3531	258.14	None	upregulated	upregulated
EVM0046013	only upregulated in both 4x Cl lines	34.5989	32.9412	23.6498	56.802	21.7265	55.0716	None	upregulated	upregulated
EVM0037149	only upregulated in both 4x Cl lines	0.622881	0.876671	0.242404	0.586407	0.242799	0.707009	None	upregulated	upregulated
EVM0016582	only upregulated in both 4x Cl lines	100.338	101.45	18.2519	79.238	17.4966	117.598	None	upregulated	upregulated
EVM0083648	only upregulated in both 4x Cl lines	12.7112	22.3351	6.29281	19.9242	6.91933	21.5627	None	upregulated	upregulated
EVM0052918	only upregulated in both 4x Cl lines	18.4324	13.0472	10.5754	22.2228	12.0331	29.2048	None	upregulated	upregulated
EVM0024436	only upregulated in both 4x Cl lines	9.95881	10.8326	5.17597	11.7147	5.29242	10.6067	None	upregulated	upregulated
EVM0023733	only upregulated in both 4x Cl lines	126.126	146.144	58.8682	121.737	45.5809	151.87	None	upregulated	upregulated
EVM0026691	only upregulated in both 4x Cl lines	20.5595	38.8132	9.57928	27.6097	6.1647	31.3574	None	upregulated	upregulated
EVM0037942	only upregulated in both 4x Cl lines	97.8977	158.47	34.0197	234.486	32.3761	283.107	None	upregulated	upregulated
EVM0066973	only upregulated in both 4x Cl lines	8.62521	14.8108	5.09353	12.5939	5.19892	18.2297	None	upregulated	upregulated
EVM0002355	only upregulated in both 4x Cl lines	88.7918	165.459	30.1498	162.449	25.9685	258.474	None	upregulated	upregulated
EVM0042653	only upregulated in both 4x Cl lines	11.4494	14.6716	6.01267	13.4945	5.72501	19.9665	None	upregulated	upregulated
EVM0038244	only upregulated in both 4x Cl lines	11.428	16.0486	6.1991	16.3533	7.23915	22.9798	None	upregulated	upregulated
EVM0068633	only upregulated in both 4x Cl lines	231.234	204.862	112.978	221.865	98.5688	236.796	None	upregulated	upregulated
EVM0082695	only upregulated in both 4x Cl lines	1.6391	2.36345	1.12666	2.43064	1.05052	2.66289	None	upregulated	upregulated
EVM0033886	only upregulated in both 4x Cl lines	0.0942221	0.306544	0.445101	0.985929	0.464221	1.01373	None	upregulated	upregulated
EVM0058904	only upregulated in both 4x Cl lines	6.08321	9.18685	3.77912	8.98978	3.64224	9.67226	None	upregulated	upregulated
EVM0084359	only upregulated in both 4x Cl lines	18.4615	21.4831	1.85438	4.12917	1.85456	6.58662	None	upregulated	upregulated
EVM0053686	only upregulated in both 4x Cl lines	3.51911	3.71498	1.45558	3.43235	1.25585	2.68171	None	upregulated	upregulated
EVM0076285	only upregulated in both 4x Cl lines	7.26578	9.97956	3.37384	11.1005	1.74391	17.6197	None	upregulated	upregulated
EVM0071547	only upregulated in both 4x Cl lines	19.4873	23.1061	9.15823	24.1131	10.829	34.6658	None	upregulated	upregulated
EVM0057014	only upregulated in both 4x Cl lines	5.77682	10.3126	3.5408	8.57145	3.54886	12.7879	None	upregulated	upregulated
EVM0005368	only upregulated in both 4x Cl lines	1.03069	2.74665	0.125716	3.03008	0.103792	6.92406	None	upregulated	upregulated
EVM0000360	only upregulated in both 4x Cl lines	700.558	420.652	164.223	484.231	149.03	691.978	None	upregulated	upregulated
EVM0005649	only upregulated in both 4x Cl lines	215.601	317.131	162.47	319.485	185.346	369.856	None	upregulated	upregulated
EVM0053154	only upregulated in both 4x Cl lines	100.663	158.029	67.1091	163.832	80.7036	201.473	None	upregulated	upregulated
EVM0026399	only upregulated in both 4x Cl lines	15.0245	22.2634	10.3212	20.4456	11.2293	26.2453	None	upregulated	upregulated
EVM0003525	only upregulated in both 4x Cl lines	5.31056	10.0423	4.53437	8.64036	4.1824	9.64074	None	upregulated	upregulated
EVM0056305	only upregulated in both 4x Cl lines	9.70219	11.0216	3.5995	7.49848	3.94617	8.25037	None	upregulated	upregulated
EVM0055470	only upregulated in both 4x Cl lines	14.3841	14.4944	4.74312	15.5899	6.17457	30.0396	None	upregulated	upregulated
EVM0068550	only upregulated in both 4x Cl lines	44.3934	31.8515	13.439	32.5197	14.2064	59.7857	None	upregulated	upregulated
EVM0016264	only upregulated in both 4x Cl lines	61.3805	50.7679	21.7192	46.9879	27.5227	83.032	None	upregulated	upregulated
EVM0004200	only upregulated in both 4x Cl lines	59.803	42.824	15.4358	48.5757	19.5879	107.131	None	upregulated	upregulated
EVM0049511	only upregulated in both 4x Cl lines	2.21538	2.97654	1.40169	3.00552	1.42554	3.26524	None	upregulated	upregulated
EVM0037060	only upregulated in both 4x Cl lines	8.52955	10.2873	4.55732	12.3364	4.89323	11.258	None	upregulated	upregulated
EVM0082396	only upregulated in both 4x Cl lines	1.34149	2.01588	0.853601	2.08317	0.690964	2.40366	None	upregulated	upregulated
EVM0077564	only upregulated in both 4x Cl lines	29.5519	40.4186	8.70177	35.9955	10.4178	43.5342	None	upregulated	upregulated
EVM0005588	only upregulated in both 4x Cl lines	66.3976	85.5672	20.578	77.0771	19.0726	80.9875	None	upregulated	upregulated
EVM0029223	only upregulated in both 4x Cl lines	12.5256	17.7531	4.01174	12.0266	2.21256	14.7461	None	upregulated	upregulated
EVM0078608	only upregulated in both 4x Cl lines	99.9259	154.239	31.7528	121.981	32.6599	161.979	None	upregulated	upregulated
EVM0005896	only upregulated in both 4x Cl lines	183.062	255.907	58.4465	219.629	59.3631	322.53	None	upregulated	upregulated
EVM0001286	only upregulated in both 4x Cl lines	2.68883	4.69195	0.609188	2.38274	1.52147	5.76785	None	upregulated	upregulated
EVM0042116	only upregulated in both 4x Cl lines	2.95774	4.86792	1.72645	4.00236	2.70797	6.53482	None	upregulated	upregulated
EVM0046222	only upregulated in both 4x Cl lines	2.17247	3.11784	0.586453	1.36069	1.05932	4.56643	None	upregulated	upregulated
EVM0073064	only upregulated in both 4x Cl lines	5.67104	4.68446	1.92906	3.85309	2.39764	8.92015	None	upregulated	upregulated
EVM0032093	only upregulated in both 4x Cl lines	46.8333	34.4093	2.46138	8.03435	4.34455	20.3257	None	upregulated	upregulated
EVM0040369	only upregulated in both 4x Cl lines	3.7918	2.79163	2.0587	5.66112	2.28942	5.79243	None	upregulated	upregulated
EVM0029073	only upregulated in both 4x Cl lines	2.96946	2.91161	1.46566	2.87144	1.78243	4.1935	None	upregulated	upregulated
EVM0071318	only upregulated in both 4x Cl lines	2.4777	2.79064	0.341037	2.26141	1.31863	2.98516	None	upregulated	upregulated
EVM0057669	only upregulated in both 4x Cl lines	12.056	8.34563	0.936481	2.90804	1.66369	5.47675	None	upregulated	upregulated
EVM0064361	only upregulated in both 4x Cl lines	118.22	65.3475	52.3638	109.084	43.1928	89.2608	None	upregulated	upregulated
EVM0018461	only upregulated in both 4x Cl lines	2.69678	4.99817	1.6963	3.67668	1.43782	4.36065	None	upregulated	upregulated
EVM0002790	only upregulated in both 4x Cl lines	1.41051	2.09763	0.591045	1.47431	0.878971	2.27642	None	upregulated	upregulated
EVM0083021	only upregulated in both 4x Cl lines	32.6182	58.5122	13.1958	48.8965	14.1301	85.3062	None	upregulated	upregulated
EVM0045826	only upregulated in both 4x Cl lines	94.8128	160.614	20.4998	158.88	25.8037	248.888	None	upregulated	upregulated
EVM0028406	only upregulated in both 4x Cl lines	72.034	126.062	16.3503	133.889	19.0876	205.554	None	upregulated	upregulated
EVM0065708	only upregulated in both 4x Cl lines	453.655	486.961	85.1873	497.931	60.9962	795.542	None	upregulated	upregulated
EVM0044203	only upregulated in both 4x Cl lines	175.822	112.92	36.3387	81.1821	35.4146	109.997	None	upregulated	upregulated
EVM0002319	only upregulated in both 4x Cl lines	108.707	98.2859	22.0587	60.5333	22.063	92.1984	None	upregulated	upregulated
EVM0001420	only upregulated in both 4x Cl lines	411.151	297.106	96.753	211.436	81.6123	313.816	None	upregulated	upregulated
EVM0002189	only upregulated in both 4x Cl lines	78.4363	91.0359	46.0491	99.1919	44.9644	127.661	None	upregulated	upregulated
EVM0000631	only upregulated in both 4x Cl lines	8.99279	14.7638	7.40554	14.0161	7.78067	17.8189	None	upregulated	upregulated
EVM0031165	only upregulated in both 4x Cl lines	2.5353	3.45648	1.29208	2.75118	2.17842	6.81349	None	upregulated	upregulated
EVM0073702	only upregulated in both 4x Cl lines	8.46708	9.90876	1.53564	4.43066	3.11078	7.64124	None	upregulated	upregulated
EVM0022647	only upregulated in both 4x Cl lines	9.68251	17.1519	3.41521	9.32171	4.12632	11.5902	None	upregulated	upregulated
EVM0040923	only upregulated in both 4x Cl lines	0.995303	1.62685	0.176178	2.98676	0.124554	1.65126	None	upregulated	upregulated
EVM0063117	only upregulated in both 4x Cl lines	3.81691	6.03931	1.57796	3.16471	3.16392	6.52858	None	upregulated	upregulated
EVM0072993	only upregulated in both 4x Cl lines	14.0831	19.8109	6.32564	13.0607	7.82587	14.8747	None	upregulated	upregulated
EVM0059483	only upregulated in both 4x Cl lines	6.27875	8.59421	2.18874	5.92299	2.35092	8.6581	None	upregulated	upregulated
EVM0051160	only upregulated in both 4x Cl lines	6.90699	6.84998	8.05693	17.7462	8.00738	16.7116	None	upregulated	upregulated
EVM0041092	only upregulated in both 4x Cl lines	57.6509	99.1258	39.2089	98.0224	36.9633	104.518	None	upregulated	upregulated
EVM0004106	only upregulated in both 4x Cl lines	1.76068	3.14202	0.928559	12.0477	0.923277	9.31424	None	upregulated	upregulated
EVM0077717	only upregulated in both 4x Cl lines	10.5896	15.9827	5.97073	14.5041	7.24189	17.6706	None	upregulated	upregulated
EVM0015403	only upregulated in both 4x Cl lines	0.939076	0.632682	0.225773	0.881486	0.374862	1.30022	None	upregulated	upregulated
EVM0040586	only upregulated in both 4x Cl lines	2.9516	4.99068	3.17012	7.9131	3.1584	9.73924	None	upregulated	upregulated
EVM0083449	only upregulated in both 4x Cl lines	5.36169	9.11992	1.78131	7.06934	1.57854	9.24886	None	upregulated	upregulated
EVM0051726	only upregulated in both 4x Cl lines	2.36502	2.85078	0.442693	1.25559	0.770417	2.07186	None	upregulated	upregulated
EVM0005598	only upregulated in both 4x Cl lines	22.6626	37.9835	13.7048	31.181	15.9679	43.4163	None	upregulated	upregulated
EVM0003562	only upregulated in both 4x Cl lines	36.9613	57.319	23.7226	56.3261	27.6046	62.6399	None	upregulated	upregulated
EVM0050535	only upregulated in both 4x Cl lines	19.55	30.4629	12.6171	30.1913	13.6425	41.9373	None	upregulated	upregulated
EVM0049556	only upregulated in both 4x Cl lines	92.5218	149.461	13.0427	83.8041	3.72902	149.768	None	upregulated	upregulated
EVM0025912	only upregulated in both 4x Cl lines	155.04	206.072	100.833	192.751	114.888	235.534	None	upregulated	upregulated
EVM0024719	only upregulated in both 4x Cl lines	9.48861	10.0024	5.12889	12.2092	5.06849	10.3736	None	upregulated	upregulated
EVM0062635	only upregulated in both 4x Cl lines	9.82452	17.8634	7.2804	24.8774	9.81579	31.7866	None	upregulated	upregulated
EVM0020657	only upregulated in both 4x Cl lines	54.4543	94.2346	0.352267	13.9121	1.04222	25.2541	None	upregulated	upregulated
EVM0078211	only upregulated in both 4x Cl lines	309.923	174.206	85.7713	307.873	82.0499	443.681	None	upregulated	upregulated
EVM0019711	only upregulated in both 4x Cl lines	333.903	193.284	82.0164	333.852	82.8212	503.459	None	upregulated	upregulated
EVM0058135	only upregulated in both 4x Cl lines	71.7952	36.6032	17.5549	69.7555	17.6249	92.9202	None	upregulated	upregulated
EVM0067944	only upregulated in both 4x Cl lines	1.29241	2.27978	2.20444	4.51196	1.53483	5.60009	None	upregulated	upregulated
EVM0065647	only upregulated in both 4x Cl lines	0.959325	0.636685	0.568797	1.83657	1.32901	2.69418	None	upregulated	upregulated
EVM0076186	only upregulated in both 4x Cl lines	3.94956	5.0495	1.66228	3.51855	0.892685	2.30834	None	upregulated	upregulated
EVM0008725	only upregulated in both 4x Cl lines	111.437	144.726	21.1656	157.723	25.5017	290.783	None	upregulated	upregulated
EVM0055113	only upregulated in both 4x Cl lines	0.555664	1.26479	0	1.62988	0.341268	3.73774	None	upregulated	upregulated
EVM0060539	only upregulated in both 4x Cl lines	17.6542	22.4934	11.3784	21.8092	10.9095	25.0948	None	upregulated	upregulated
EVM0060815	only upregulated in both 4x Cl lines	0.529669	1.3941	13.4656	81.62	5.18252	22.7714	None	upregulated	upregulated
EVM0089034	only upregulated in both 4x Cl lines	8.50032	8.05121	9.53718	71.9696	3.51277	35.6832	None	upregulated	upregulated
EVM0005819	only upregulated in both 4x Cl lines	145.395	171.177	58.7874	148.455	59.1428	194.097	None	upregulated	upregulated
EVM0018776	only upregulated in both 4x Cl lines	45.287	49.1603	20.6915	59.7782	18.8386	101.689	None	upregulated	upregulated
EVM0036314	only upregulated in both 4x Cl lines	50.3053	54.9977	24.2775	67.1772	21.8299	114.718	None	upregulated	upregulated
EVM0015268	only upregulated in both 4x Cl lines	163.991	296.313	105.61	219.208	111.438	230.712	None	upregulated	upregulated
EVM0041216	only upregulated in both 4x Cl lines	43.5281	82.0491	28.8908	54.3044	29.0502	76.7037	None	upregulated	upregulated
EVM0051469	only upregulated in both 4x Cl lines	67.3767	124.295	21.4625	57.0374	23.1518	105.967	None	upregulated	upregulated
EVM0042829	only upregulated in both 4x Cl lines	7.05475	6.30781	3.26288	6.62958	3.06166	10.8941	None	upregulated	upregulated
EVM0041212	only upregulated in both 4x Cl lines	28.4275	35.6407	12.8308	32.4901	12.2569	38.2129	None	upregulated	upregulated
EVM0055914	only upregulated in both 4x Cl lines	7.76069	7.5619	1.92393	6.26301	1.42145	7.75236	None	upregulated	upregulated
EVM0013566	only upregulated in both 4x Cl lines	230.106	250.652	92.326	175.247	105.599	240.586	None	upregulated	upregulated
EVM0038202	only upregulated in both 4x Cl lines	13.3919	25.02	12.3616	24.2021	11.1317	23.1304	None	upregulated	upregulated
EVM0087226	only upregulated in both 4x Cl lines	2.71448	4.47395	1.53437	4.70115	1.77417	6.09401	None	upregulated	upregulated
EVM0025675	only upregulated in both 4x Cl lines	16.572	24.0047	11.0198	22.2019	11.9885	26.085	None	upregulated	upregulated
EVM0080303	only upregulated in both 4x Cl lines	745.348	541.661	273.274	623.706	218.312	832.643	None	upregulated	upregulated
EVM0040762	only upregulated in both 4x Cl lines	102.562	168.894	16.1172	109.799	14.6698	177.236	None	upregulated	upregulated
EVM0004746	only upregulated in both 4x Cl lines	5.75507	10.3924	4.39181	8.62485	4.72482	11.4368	None	upregulated	upregulated
EVM0000579	only upregulated in both 4x Cl lines	71.8713	103.208	28.0069	95.2429	31.687	92.7785	None	upregulated	upregulated
EVM0025014	only upregulated in both 4x Cl lines	8.14673	12.9208	2.37375	6.09341	2.15264	7.60278	None	upregulated	upregulated
EVM0048036	only upregulated in both 4x Cl lines	19.4884	19.7818	4.92156	12.6044	3.98583	20.3197	None	upregulated	upregulated
EVM0034208	only upregulated in both 4x Cl lines	41.0776	72.5751	18.4158	62.2891	20.2636	62.1835	None	upregulated	upregulated
EVM0072448	only upregulated in both 4x Cl lines	39.2415	64.0984	8.32036	30.0251	8.04914	33.0513	None	upregulated	upregulated
EVM0081613	only upregulated in both 4x Cl lines	28.8493	41.6704	2.4343	11.0107	3.79693	16.7693	None	upregulated	upregulated
EVM0041234	only upregulated in both 4x Cl lines	31.2406	53.4845	27.1578	52.6595	27.0609	66.3686	None	upregulated	upregulated
EVM0085209	only upregulated in both 4x Cl lines	1.38494	2.76676	0.45125	4.47247	0.314328	3.12499	None	upregulated	upregulated
EVM0005226	only upregulated in both 4x Cl lines	1.5842	2.1585	1.62322	3.09266	1.17058	3.25715	None	upregulated	upregulated
EVM0054324	only upregulated in both 4x Cl lines	3.14051	4.74847	2.22687	4.52725	3.05637	6.24644	None	upregulated	upregulated
EVM0043390	only upregulated in both 4x Cl lines	36.1598	62.5528	17.1734	37.2717	15.7616	56.5397	None	upregulated	upregulated
EVM0060617	only upregulated in both 4x Cl lines	23.2623	31.7942	9.49761	19.9448	8.84713	30.476	None	upregulated	upregulated
EVM0006385	only upregulated in both 4x Cl lines	16.1396	25.3518	13.2804	25.6526	12.7951	26.1487	None	upregulated	upregulated
EVM0003466	only upregulated in both 4x Cl lines	242.901	141.005	44.6464	118.024	62.8431	175.242	None	upregulated	upregulated
EVM0061573	only upregulated in both 4x Cl lines	25.306	37.2142	12.3279	34.0427	14.4615	45.825	None	upregulated	upregulated
EVM0032875	only upregulated in both 4x Cl lines	234.638	284.962	123.381	264.272	107.777	263.711	None	upregulated	upregulated
EVM0050947	only upregulated in both 4x Cl lines	15.1879	15.2995	1.79787	9.2466	1.93317	10.2358	None	upregulated	upregulated
EVM0087374	only upregulated in both 4x Cl lines	3.10535	3.27242	0.36924	2.05964	0.529427	1.97731	None	upregulated	upregulated
EVM0012981	only upregulated in both 4x Cl lines	162.856	230.506	35.7867	234.615	29.3535	398.316	None	upregulated	upregulated
EVM0086914	only upregulated in both 4x Cl lines	949.129	640.815	376.336	951.409	320.031	1187.99	None	upregulated	upregulated
EVM0070906	only upregulated in both 4x Cl lines	199.64	127.186	51.9289	125.375	34.3496	174.933	None	upregulated	upregulated
EVM0022717	only upregulated in both 4x Cl lines	790.493	531.195	195.348	513.423	149.982	834.745	None	upregulated	upregulated
EVM0077723	only upregulated in both 4x Cl lines	0.331016	0.729133	0.0261784	0.47653	0.0524758	0.386766	None	upregulated	upregulated
EVM0077794	only upregulated in both 4x Cl lines	2.15822	2.876	1.1261	8.06569	1.32494	6.54273	None	upregulated	upregulated
EVM0051967	only upregulated in both 4x Cl lines	138.242	146.187	50.9295	108.201	41.398	152.865	None	upregulated	upregulated
EVM0025863	only upregulated in both 4x Cl lines	191.536	187.68	76.9309	146.052	57.9461	210.6	None	upregulated	upregulated
EVM0069247	only upregulated in both 4x Cl lines	7.05683	12.2954	3.55061	7.8443	4.72369	13.422	None	upregulated	upregulated
EVM0076345	only upregulated in both 4x Cl lines	147.9	235.36	105.239	221.002	88.0851	310.454	None	upregulated	upregulated
EVM0014359	only upregulated in both 4x Cl lines	45.2673	29.3175	9.8179	23.3521	11.3854	47.1729	None	upregulated	upregulated
EVM0042843	only upregulated in both 4x Cl lines	51.6407	76.6824	23.8307	58.6556	31.9914	76.7893	None	upregulated	upregulated
EVM0005244	only upregulated in both 4x Cl lines	5.81416	8.07785	3.99873	8.89713	4.8709	11.4355	None	upregulated	upregulated
EVM0049000	only upregulated in both 4x Cl lines	6.89065	7.93527	5.19245	13.325	5.17333	10.3986	None	upregulated	upregulated
EVM0066760	only upregulated in both 4x Cl lines	3.09402	2.69444	3.43084	12.2161	3.67121	13.3764	None	upregulated	upregulated
EVM0063476	only upregulated in both 4x Cl lines	16.0423	24.3851	6.38779	14.4341	8.86055	21.3977	None	upregulated	upregulated
EVM0072603	only upregulated in both 4x Cl lines	36.1741	49.2543	5.16649	34.9778	1.96174	26.2911	None	upregulated	upregulated
EVM0078785	only upregulated in both 4x Cl lines	8.36004	6.18855	3.36541	8.5172	3.38029	13.2643	None	upregulated	upregulated
EVM0010288	only upregulated in both 4x Cl lines	32.8318	28.0993	13.0853	27.914	15.9701	48.0203	None	upregulated	upregulated
EVM0020538	only upregulated in both 4x Cl lines	8.23391	12.772	5.24156	13.0316	7.05246	17.8	None	upregulated	upregulated
EVM0034330	only upregulated in both 4x Cl lines	3.39904	4.24111	2.26281	4.4218	2.67766	9.37087	None	upregulated	upregulated
EVM0077667	only upregulated in both 4x Cl lines	4.3694	8.19094	1.68182	4.00918	2.06165	7.70969	None	upregulated	upregulated
EVM0026206	only upregulated in both 4x Cl lines	62.1447	95.2134	46.5213	93.0694	48.3469	115.881	None	upregulated	upregulated
EVM0058979	only upregulated in both 4x Cl lines	4.21758	7.30187	1.34993	3.77381	1.76091	6.57266	None	upregulated	upregulated
EVM0010679	only upregulated in both 4x Cl lines	0.342913	0.335579	0.418902	0.862017	0.402187	0.82499	None	upregulated	upregulated
EVM0088616	only upregulated in both 4x Cl lines	3.47964	4.14407	2.65115	5.4128	2.59727	6.39044	None	upregulated	upregulated
EVM0052641	only upregulated in both 4x Cl lines	0.88495	1.72527	0.805348	2.51146	0.623231	2.13523	None	upregulated	upregulated
EVM0067849	only upregulated in both 4x Cl lines	36.2919	43.3374	7.31615	23.7717	3.92532	28.8233	None	upregulated	upregulated
EVM0025432	only upregulated in both 4x Cl lines	60.5932	88.8673	14.0507	43.557	6.70448	52.4356	None	upregulated	upregulated
EVM0036382	only upregulated in both 4x Cl lines	13.1298	23.0339	8.00147	24.0291	7.10575	21.4038	None	upregulated	upregulated
EVM0075699	only upregulated in both 4x Cl lines	22.4341	37.3243	13.1821	27.0793	14.2515	32.2185	None	upregulated	upregulated
EVM0014168	only upregulated in both 4x Cl lines	21.1923	24.0712	4.37231	8.56082	3.4256	25.7451	None	upregulated	upregulated
EVM0037048	only upregulated in both 4x Cl lines	3.14319	3.88143	3.71565	13.6824	4.03021	14.5695	None	upregulated	upregulated
EVM0053564	only upregulated in both 4x Cl lines	4.6118	6.60868	5.62863	16.8069	4.96608	12.5526	None	upregulated	upregulated
EVM0006340	only upregulated in both 4x Cl lines	68.8514	106.719	28.7907	63.5178	30.2247	65.2221	None	upregulated	upregulated
EVM0027853	only upregulated in both 4x Cl lines	272.987	299.185	50.7054	349.064	62.6571	581.175	None	upregulated	upregulated
EVM0003570	only upregulated in both 4x Cl lines	434.634	718.889	321.557	638.814	264.656	611.099	None	upregulated	upregulated
EVM0050627	only upregulated in both 4x Cl lines	34.8697	55.3736	27.5349	57.1265	24.6289	68.9041	None	upregulated	upregulated
EVM0002208	only upregulated in both 4x Cl lines	3.94321	4.81432	2.01391	5.56239	1.94096	4.95017	None	upregulated	upregulated
EVM0079663	only upregulated in both 4x Cl lines	444.628	276.235	75.623	400.942	62.9176	594.934	None	upregulated	upregulated
EVM0045459	only upregulated in both 4x Cl lines	12.654	14.7211	2.59146	10.0688	2.35661	36.3031	None	upregulated	upregulated
EVM0017639	only upregulated in both 4x Cl lines	0.488456	0.783543	0.0249437	0.407358	0.0523489	1.08491	None	upregulated	upregulated
EVM0011689	only upregulated in both 4x Cl lines	46.7941	43.4645	23.9135	49.5929	20.1839	65.2758	None	upregulated	upregulated
EVM0055895	only upregulated in both 4x Cl lines	0.50772	0.308455	0.117278	0.492436	0.0917709	1.21505	None	upregulated	upregulated
EVM0030237	only upregulated in both 4x Cl lines	2.7556	1.44068	0.93273	2.17582	0.632528	1.7145	None	upregulated	upregulated
EVM0059210	only upregulated in both 4x Cl lines	48.2665	64.9151	25.2945	51.8896	30.7552	69.7447	None	upregulated	upregulated
EVM0050344	only upregulated in both 4x Cl lines	2.12551	3.84958	1.04582	6.83243	0.708985	11.429	None	upregulated	upregulated
EVM0045822	only upregulated in both 4x Cl lines	33.9576	59.0179	18.5858	38.4212	16.4049	43.141	None	upregulated	upregulated
EVM0074939	only upregulated in both 4x Cl lines	18.3303	14.0795	7.95506	19.7869	10.5173	30.0517	None	upregulated	upregulated
EVM0059601	only upregulated in both 4x Cl lines	6.28959	9.60532	5.02072	40.5498	5.59412	61.0704	None	upregulated	upregulated
EVM0003334	only upregulated in both 4x Cl lines	100.735	180.045	13.5161	111.708	15.2573	148.539	None	upregulated	upregulated
EVM0031848	only upregulated in both 4x Cl lines	298.738	548.483	65.954	370.397	63.342	572.576	None	upregulated	upregulated
EVM0052338	only upregulated in both 4x Cl lines	47.2686	49.181	21.7501	58.006	25.1327	95.4994	None	upregulated	upregulated
EVM0032778	only upregulated in both 4x Cl lines	2.85754	4.95487	1.36873	2.90544	1.591	3.96954	None	upregulated	upregulated
EVM0046334	only upregulated in both 4x Cl lines	1.36954	1.30501	1.25388	4.0267	1.34385	6.60756	None	upregulated	upregulated
EVM0042273	only upregulated in both 4x Cl lines	16.5192	14.4441	7.80661	72.0941	10.655	111.54	None	upregulated	upregulated
EVM0048098	only upregulated in both 4x Cl lines	44.0521	70.0708	7.84361	45.2741	7.82308	72.1044	None	upregulated	upregulated
EVM0078618	only upregulated in both 4x Cl lines	72.6362	119.424	9.09671	74.4965	9.60657	101.882	None	upregulated	upregulated
EVM0007090	only upregulated in both 4x Cl lines	18.9562	26.3211	5.68508	12.199	7.89487	21.3875	None	upregulated	upregulated
EVM0002258	only upregulated in both 4x Cl lines	42.2615	60.279	9.34255	18.2004	8.29118	32.9601	None	upregulated	upregulated
EVM0086120	only upregulated in both 4x Cl lines	1.58818	2.28564	1.47367	2.98883	1.72635	3.86572	None	upregulated	upregulated
EVM0032493	only upregulated in both 4x Cl lines	7.65815	6.93229	0.594292	3.12036	1.2971	5.10906	None	upregulated	upregulated
EVM0014857	only upregulated in both 4x Cl lines	11.8279	16.045	1.20219	5.19304	2.39	11.8852	None	upregulated	upregulated
EVM0062343	only upregulated in both 4x Cl lines	169.451	253.168	129.55	256.443	141.657	302.417	None	upregulated	upregulated
EVM0082990	only upregulated in both 4x Cl lines	6.72266	5.09064	5.86544	19.7915	5.82873	16.3982	None	upregulated	upregulated
EVM0069624	only upregulated in both 4x Cl lines	73.5966	114.202	46.4589	110.394	62.8799	161.684	None	upregulated	upregulated
EVM0006574	only upregulated in both 4x Cl lines	37.5221	70.178	17.4879	69.1513	16.7676	131.139	None	upregulated	upregulated
EVM0031747	only upregulated in both 4x Cl lines	6.8453	11.3199	5.65467	11.1938	5.26593	12.4517	None	upregulated	upregulated
EVM0044647	only upregulated in both 4x Cl lines	70.2016	99.4624	49.1858	92.9696	52.9813	110.496	None	upregulated	upregulated
EVM0031770	only upregulated in both 4x Cl lines	37.3638	32.7985	17.1575	48.212	16.6571	73.6662	None	upregulated	upregulated
EVM0055801	only upregulated in both 4x Cl lines	1.70108	1.3331	0.530319	2.69746	0.832675	4.96778	None	upregulated	upregulated
EVM0076698	only upregulated in both 4x Cl lines	41.6219	44.8097	21.2406	62.7064	18.9727	95.266	None	upregulated	upregulated
EVM0024026	only upregulated in both 4x Cl lines	2.67933	4.84654	0.959499	2.80342	0.853726	2.89115	None	upregulated	upregulated
EVM0082416	only upregulated in both 4x Cl lines	24.0984	37.0449	16.789	35.5874	19.4434	48.3467	None	upregulated	upregulated
EVM0048969	only upregulated in both 4x Cl lines	198.14	295.291	89.1623	229.693	81.7241	287.679	None	upregulated	upregulated
EVM0061025	only upregulated in both 4x Cl lines	23.3475	40.8661	17.5875	47.5393	20.1887	48.6634	None	upregulated	upregulated
EVM0039363	only upregulated in both 4x Cl lines	37.8133	49.9592	9.44718	28.8412	8.92101	70.0579	None	upregulated	upregulated
EVM0085828	only upregulated in both 4x Cl lines	18.0974	19.4302	4.78286	12.4701	5.34103	30.9937	None	upregulated	upregulated
EVM0077080	only upregulated in both 4x Cl lines	2.65058	3.1784	1.67628	17.5959	2.24768	14.9414	None	upregulated	upregulated
EVM0041466	only upregulated in both 4x Cl lines	15.4377	15.9799	4.79751	9.19738	4.98579	13.7506	None	upregulated	upregulated
EVM0014234	only upregulated in both 4x Cl lines	74.7546	59.7444	16.6463	50.125	28.9142	65.1751	None	upregulated	upregulated
EVM0005665	only upregulated in both 4x Cl lines	3.20167	5.7186	0.812488	3.03528	0.541276	5.14138	None	upregulated	upregulated
EVM0056955	only upregulated in both 4x Cl lines	5.51214	6.66734	1.05932	3.87831	0.99572	6.26595	None	upregulated	upregulated
EVM0038787	only upregulated in both 4x Cl lines	41.5257	57.3943	24.2659	53.8561	30.0461	74.1392	None	upregulated	upregulated
EVM0087536	only upregulated in both 4x Cl lines	9.65586	13.715	5.94499	12.7022	6.91599	14.4609	None	upregulated	upregulated
EVM0070715	only upregulated in both 4x Cl lines	61.8146	84.7279	41.07	80.1982	47.8026	110.348	None	upregulated	upregulated
EVM0048476	only upregulated in both 4x Cl lines	30.1509	23.4831	3.59134	17.2831	5.31144	27.0205	None	upregulated	upregulated
EVM0037025	only upregulated in both 4x Cl lines	151.459	124.684	18.8673	81.6459	24.9253	128.067	None	upregulated	upregulated
EVM0011933	only upregulated in both 4x Cl lines	30.468	22.669	3.82306	14.262	4.02912	26.1046	None	upregulated	upregulated
EVM0046052	only upregulated in both 4x Cl lines	35.2527	34.5637	4.379	21.7778	6.20483	29.5321	None	upregulated	upregulated
EVM0079517	only upregulated in both 4x Cl lines	158.846	174.672	15.8229	77.4411	20.953	118.017	None	upregulated	upregulated
EVM0061297	only upregulated in both 4x Cl lines	1.83265	1.57115	0.753107	2.35766	0.515982	3.98531	None	upregulated	upregulated
EVM0005104	only upregulated in both 4x Cl lines	2.60493	1.83741	0.774751	4.08132	0.723362	4.395	None	upregulated	upregulated
EVM0070886	only upregulated in both 4x Cl lines	7.15897	9.1325	2.61368	15.6518	3.68641	21.7932	None	upregulated	upregulated
EVM0081567	only upregulated in both 4x Cl lines	26.1108	34.4187	7.38945	26.4297	7.32237	59.8321	None	upregulated	upregulated
EVM0038618	only upregulated in both 4x Cl lines	12.3758	11.6472	4.92563	18.8738	5.48548	32.4047	None	upregulated	upregulated
EVM0067695	only upregulated in both 4x Cl lines	3.92093	4.34571	1.38398	3.3146	0.943644	3.89575	None	upregulated	upregulated
EVM0045320	only upregulated in both 4x Cl lines	25.3624	48.0442	15.1509	33.9251	16.8594	40.4306	None	upregulated	upregulated
EVM0001387	only upregulated in both 4x Cl lines	2.50612	3.96237	0.683681	2.2311	0.681848	3.59006	None	upregulated	upregulated
EVM0084437	only upregulated in both 4x Cl lines	3.22795	4.98278	2.15684	4.35378	2.34623	4.70046	None	upregulated	upregulated
EVM0013228	only upregulated in both 4x Cl lines	3.57048	3.44511	1.82912	5.63705	2.28924	8.08293	None	upregulated	upregulated
EVM0000849	only upregulated in both 4x Cl lines	20.0725	33.5351	11.8351	25.8629	12.759	35.5566	None	upregulated	upregulated
EVM0015503	only upregulated in both 4x Cl lines	8.40538	8.47529	0.833257	3.86032	0.914089	3.06315	None	upregulated	upregulated
EVM0046519	only upregulated in both 4x Cl lines	99.1723	113.424	15.156	163.289	17.6467	241.486	None	upregulated	upregulated
EVM0038391	only upregulated in both 4x Cl lines	72.3272	75.3391	11.0471	116.712	12.5254	140.113	None	upregulated	upregulated
EVM0010035	only upregulated in both 4x Cl lines	47.7669	63.0194	9.65126	79.1028	9.59748	126.321	None	upregulated	upregulated
EVM0059574	only upregulated in both 4x Cl lines	3.4664	5.47151	1.83136	3.9185	1.20111	4.40928	None	upregulated	upregulated
EVM0084678	only upregulated in both 4x Cl lines	0.614096	0.976595	0.786116	7.67694	0.357641	3.18024	None	upregulated	upregulated
EVM0031674	only upregulated in both 4x Cl lines	5.40615	9.12365	4.22177	8.59204	3.44811	11.4428	None	upregulated	upregulated
EVM0031996	only upregulated in both 4x Cl lines	8.2176	12.8406	3.9325	8.73757	4.72127	12.4123	None	upregulated	upregulated
EVM0010240	only upregulated in both 4x Cl lines	239.068	258.377	26.8832	79.7018	12.7003	122.963	None	upregulated	upregulated
EVM0023263	only upregulated in both 4x Cl lines	44.4697	68.6263	19.9915	69.9593	19.0231	97.5083	None	upregulated	upregulated
EVM0017770	only upregulated in both 4x Cl lines	74.1787	115.592	35.1634	94.4053	63.4202	254.65	None	upregulated	upregulated
EVM0008737	only upregulated in both 4x Cl lines	33.1333	37.99	8.21921	43.9515	9.31859	105.377	None	upregulated	upregulated
EVM0061832	only upregulated in both 4x Cl lines	445.44	259.983	65.7519	173.249	53.0874	243.338	None	upregulated	upregulated
EVM0010059	only upregulated in both 4x Cl lines	290.711	141.552	59.9699	118.26	41.2508	159.924	None	upregulated	upregulated
EVM0033664	only upregulated in both 4x Cl lines	40.6235	44.169	13.0004	30.5689	8.85352	35.9937	None	upregulated	upregulated
EVM0046703	only upregulated in both 4x Cl lines	2.06889	2.80196	1.06125	3.39421	1.32645	3.00902	None	upregulated	upregulated
EVM0021834	only upregulated in both 4x Cl lines	14.1746	17.0379	4.94909	12.9699	3.15667	14.8247	None	upregulated	upregulated
EVM0011752	only upregulated in both 4x Cl lines	65.6211	38.0103	18.3019	51.6846	9.01024	75.8687	None	upregulated	upregulated
EVM0039125	only upregulated in both 4x Cl lines	218.098	146.229	54.7434	195.225	67.2949	309.328	None	upregulated	upregulated
EVM0066727	only upregulated in both 4x Cl lines	113.461	71.2565	28.9087	100.782	34.1363	160.561	None	upregulated	upregulated
EVM0079462	only upregulated in both 4x Cl lines	9.9607	7.10041	0.738778	1.73313	1.913	5.91021	None	upregulated	upregulated
EVM0017986	only upregulated in both 4x Cl lines	6.47418	4.65559	0.788327	2.00492	1.35277	4.47543	None	upregulated	upregulated
EVM0036689	only upregulated in both 4x Cl lines	6.98498	4.58738	0.646717	1.68422	0.876538	4.07215	None	upregulated	upregulated
EVM0041141	only upregulated in both 4x Cl lines	18.4674	10.1875	1.69314	6.00927	3.4941	12.5469	None	upregulated	upregulated
EVM0033508	only upregulated in both 4x Cl lines	122.38	139.75	18.4489	58.3649	41.5731	178.296	None	upregulated	upregulated
EVM0056344	only upregulated in both 4x Cl lines	2.40666	4.49266	1.35927	4.16908	1.44837	4.81484	None	upregulated	upregulated
EVM0030234	only upregulated in both 4x Cl lines	3.84182	4.51018	2.49343	5.60107	2.62489	6.14498	None	upregulated	upregulated
EVM0022803	only upregulated in both 4x Cl lines	6.68571	8.21156	4.23875	8.33548	5.24005	11.222	None	upregulated	upregulated
EVM0018621	only upregulated in both 4x Cl lines	0.0347967	0.0846201	0.0170303	0.0852129	0.0410141	0.172594	None	upregulated	upregulated
EVM0030385	only upregulated in both 4x Cl lines	3.41251	4.8756	1.55658	3.09241	1.78307	6.46545	None	upregulated	upregulated
EVM0084011	only upregulated in both 4x Cl lines	4.503	5.00999	1.82338	3.83459	3.11408	6.87407	None	upregulated	upregulated
EVM0082817	only upregulated in both 4x Cl lines	5.40731	6.52924	2.389	5.19447	2.55251	11.3425	None	upregulated	upregulated
EVM0056650	only upregulated in both 4x Cl lines	5.25505	7.51269	2.61048	4.95355	2.33457	8.4308	None	upregulated	upregulated
EVM0045787	only upregulated in both 4x Cl lines	2.48709	2.14389	0.453617	1.15548	0.578495	1.37863	None	upregulated	upregulated
EVM0005344	only upregulated in both 4x Cl lines	24.1237	18.0759	10.7388	20.161	15.0853	30.6333	None	upregulated	upregulated
EVM0056920	only upregulated in both 4x Cl lines	23.502	24.1881	12.9403	29.6699	15.1301	45.753	None	upregulated	upregulated
EVM0019966	only upregulated in both 4x Cl lines	5.73559	5.18632	0.789675	2.17968	0.793294	3.16894	None	upregulated	upregulated
EVM0042437	only upregulated in both 4x Cl lines	150.859	157.184	97.8165	200.999	85.9267	194.732	None	upregulated	upregulated
EVM0027793	only upregulated in both 4x Cl lines	4.08007	7.23341	1.71406	3.27095	2.22019	4.58107	None	upregulated	upregulated
EVM0017029	only upregulated in both 4x Cl lines	80.3266	92.8465	28.406	114.165	26.8722	168.237	None	upregulated	upregulated
EVM0058132	only upregulated in both 4x Cl lines	8.96669	16.0919	7.45486	20.65	7.34215	23.002	None	upregulated	upregulated
EVM0009087	only upregulated in both 4x Cl lines	80.2774	89.317	84.0526	163.196	59.8924	173.259	None	upregulated	upregulated
EVM0005976	only upregulated in both 4x Cl lines	5.70214	4.97725	2.6468	7.11691	2.9757	7.48441	None	upregulated	upregulated
EVM0072782	only upregulated in both 4x Cl lines	14.3369	12.344	1.09695	4.58345	1.71629	9.06712	None	upregulated	upregulated
EVM0022557	only upregulated in both 4x Cl lines	1.02924	0.629337	0.151366	0.618807	0.226314	1.16145	None	upregulated	upregulated
EVM0087296	only upregulated in both 4x Cl lines	5.63957	2.7693	0.934092	1.86356	1.37826	5.72476	None	upregulated	upregulated
EVM0053889	only upregulated in both 4x Cl lines	8.23017	7.33947	2.30016	8.32372	2.13209	11.3285	None	upregulated	upregulated
EVM0035285	only upregulated in both 4x Cl lines	4.99921	11.5821	7.30008	21.8158	0.602116	7.94237	None	upregulated	upregulated
EVM0037967	only upregulated in both 4x Cl lines	20.2668	30.4653	6.63954	28.8505	8.17761	40.7726	None	upregulated	upregulated
EVM0066447	only upregulated in both 4x Cl lines	13.7404	19.6384	4.69895	19.0855	5.6887	27.5014	None	upregulated	upregulated
EVM0043339	only upregulated in both 4x Cl lines	32.6677	51.6375	10.8689	28.909	35.5016	108.63	None	upregulated	upregulated
EVM0048982	only upregulated in both 4x Cl lines	1.58386	1.92402	0.656404	1.30381	1.02564	2.60757	None	upregulated	upregulated
EVM0060756	only upregulated in both 4x Cl lines	157.663	149.967	57.3791	203.664	49.3708	283.166	None	upregulated	upregulated
EVM0013817	only upregulated in both 4x Cl lines	2.89207	4.99316	2.7759	6.89036	2.18906	7.18845	None	upregulated	upregulated
EVM0059614	only upregulated in both 4x Cl lines	1.33741	2.0242	0.651673	1.59822	0.886746	2.89138	None	upregulated	upregulated
EVM0063890	only upregulated in both 4x Cl lines	3.38861	5.80638	1.67003	5.44835	1.8612	8.45033	None	upregulated	upregulated
EVM0048161	only upregulated in both 4x Cl lines	10.528	9.9835	2.28017	15.609	3.37351	18.8716	None	upregulated	upregulated
EVM0013582	only upregulated in both 4x Cl lines	7.64743	11.7877	3.98605	8.33579	3.9758	13.52	None	upregulated	upregulated
EVM0049182	only upregulated in both 4x Cl lines	4.52816	5.61016	1.90173	3.73582	2.26251	6.66445	None	upregulated	upregulated
EVM0076969	only upregulated in both 4x Cl lines	97.4882	173.23	35.1369	109.993	28.1522	124.371	None	upregulated	upregulated
EVM0016358	only upregulated in both 4x Cl lines	363.947	449.729	132.339	293.41	195.29	531.172	None	upregulated	upregulated
EVM0011899	only upregulated in both 4x Cl lines	0.781618	0.712003	0.0601571	0.307849	0	0.203955	None	upregulated	upregulated
EVM0081935	only upregulated in both 4x Cl lines	3.31376	2.72567	1.64485	5.0467	2.16624	4.62613	None	upregulated	upregulated
EVM0022245	only upregulated in both 4x Cl lines	12.4582	6.2753	3.4521	9.22889	1.57181	5.81508	None	upregulated	upregulated
EVM0000353	only upregulated in both 4x Cl lines	5.19217	2.67677	1.42478	4.082	0.808494	2.8167	None	upregulated	upregulated
EVM0065721	only upregulated in both 4x Cl lines	2.66793	4.38816	0.785114	15.1698	1.80469	16.0965	None	upregulated	upregulated
EVM0051681	only upregulated in both 4x Cl lines	115.011	186.697	6.3711	108.264	6.21456	165.992	None	upregulated	upregulated
EVM0025721	only upregulated in both 4x Cl lines	2.13338	3.89584	0.819634	2.60755	2.46201	5.56853	None	upregulated	upregulated
EVM0046069	only upregulated in both 4x Cl lines	15.1453	15.476	9.12988	21.7033	7.24798	21.5129	None	upregulated	upregulated
EVM0035379	only upregulated in both 4x Cl lines	10.49	14.8785	6.60317	15.2007	5.46495	16.6973	None	upregulated	upregulated
EVM0079344	only upregulated in both 4x Cl lines	13.9268	26.031	8.90823	20.3908	9.81834	23.2102	None	upregulated	upregulated
EVM0050011	only upregulated in both 4x Cl lines	5.9602	10.7926	1.51745	3.94707	2.09711	5.55434	None	upregulated	upregulated
EVM0027147	only upregulated in both 4x Cl lines	28.7939	15.5833	3.78152	9.76653	4.95959	9.6843	None	upregulated	upregulated
EVM0038986	only upregulated in both 4x Cl lines	20.9548	31.8163	15.0304	29.3341	17.3954	34.6716	None	upregulated	upregulated
EVM0061282	only upregulated in both 4x Cl lines	365.966	637.106	225.09	470.745	275.499	654.016	None	upregulated	upregulated
EVM0073677	only upregulated in both 4x Cl lines	6.37908	6.66984	1.31422	3.9694	1.93607	13.3884	None	upregulated	upregulated
EVM0016712	only upregulated in both 4x Cl lines	13.1055	18.7473	4.83535	9.8925	7.22004	17.6963	None	upregulated	upregulated
EVM0018755	only upregulated in both 4x Cl lines	25.3068	24.281	9.83873	41.7825	7.96452	46.737	None	upregulated	upregulated
EVM0063585	only upregulated in both 4x Cl lines	35.1349	21.4786	10.5981	46.9577	10.0612	51.1783	None	upregulated	upregulated
EVM0066789	only upregulated in both 4x Cl lines	104.063	149.345	32.273	77.4586	27.26	108.918	None	upregulated	upregulated
EVM0030100	only upregulated in both 4x Cl lines	137.801	231.575	101.365	207.057	100.817	240.694	None	upregulated	upregulated
EVM0064315	only upregulated in both 4x Cl lines	28.7171	46.7295	13.312	27.0787	14.4081	37.2407	None	upregulated	upregulated
EVM0038821	only upregulated in both 4x Cl lines	20.8792	35.5635	4.18029	12.4962	5.83429	18.8968	None	upregulated	upregulated
EVM0046528	only upregulated in both 4x Cl lines	34.4956	30.4699	0.400421	4.63666	0.617334	3.00676	None	upregulated	upregulated
EVM0079982	only upregulated in both 4x Cl lines	14.7999	11.0077	0.300948	1.77174	0.174121	1.54847	None	upregulated	upregulated
EVM0016345	only upregulated in both 4x Cl lines	11.7262	19.2695	2.28053	10.0385	2.25003	13.1282	None	upregulated	upregulated
EVM0044343	only upregulated in both 4x Cl lines	4.32293	6.10801	0.712934	2.68286	1.00693	5.20138	None	upregulated	upregulated
EVM0005161	only upregulated in both 4x Cl lines	20.2346	16.9456	1.32468	2.89337	1.01335	2.01987	None	upregulated	upregulated
EVM0085596	only upregulated in both 4x Cl lines	4.97464	9.3271	1.52364	15.1991	2.83271	9.58526	None	upregulated	upregulated
EVM0004037	only upregulated in both 4x Cl lines	17.8019	26.1293	4.95939	10.1937	5.41288	12.5449	None	upregulated	upregulated
EVM0038240	only upregulated in both 4x Cl lines	4.92568	7.20151	2.23607	4.3798	2.52582	5.38646	None	upregulated	upregulated
EVM0048129	only upregulated in both 4x Cl lines	2.75174	2.60558	2.61069	14.7155	2.19043	12.7184	None	upregulated	upregulated
EVM0063858	only upregulated in both 4x Cl lines	9.30803	12.6129	2.03223	9.19362	2.84934	13.3258	None	upregulated	upregulated
EVM0058990	only upregulated in both 4x Cl lines	22.0388	29.1348	6.82004	23.4048	6.72617	33.6651	None	upregulated	upregulated
EVM0019240	only upregulated in both 4x Cl lines	2.50556	3.34897	1.83234	3.46981	1.99039	3.92167	None	upregulated	upregulated
EVM0046402	only upregulated in both 4x Cl lines	7.69687	10.0707	3.93747	8.2749	4.67037	8.92047	None	upregulated	upregulated
EVM0019752	only upregulated in both 4x Cl lines	130.514	175.651	40.4845	139.32	18.4834	286.374	None	upregulated	upregulated
EVM0085333	only upregulated in both 4x Cl lines	1.26155	2.18149	0	0.749674	0.0460638	0.973956	None	upregulated	upregulated
EVM0050841	only upregulated in both 4x Cl lines	74.9596	111.718	48.3628	122.271	48.4312	160.379	None	upregulated	upregulated
EVM0016237	only upregulated in both 4x Cl lines	8.48567	14.5427	2.26438	6.35543	3.31248	8.88269	None	upregulated	upregulated
EVM0043561	only upregulated in both 4x Cl lines	49.1773	50.4401	21.3667	42.1687	28.235	72.9007	None	upregulated	upregulated
EVM0040534	only upregulated in both 4x Cl lines	10.3644	12.9462	2.68218	7.8953	4.12703	14.1373	None	upregulated	upregulated
EVM0041163	only upregulated in both 4x Cl lines	2.4034	2.75434	1.96587	5.26686	2.14903	7.39837	None	upregulated	upregulated
EVM0007210	only upregulated in both 4x Cl lines	62.8181	55.4999	19.4592	71.2772	24.2834	115.08	None	upregulated	upregulated
EVM0038547	only upregulated in both 4x Cl lines	184.499	148.004	52.9361	171.871	94.8559	189.162	None	upregulated	upregulated
EVM0000306	only upregulated in both 4x Cl lines	0.348882	0.411105	0.209658	0.471865	0.213805	0.689888	None	upregulated	upregulated
EVM0010181	only upregulated in both 4x Cl lines	23.5483	41.8591	19.1427	36.1973	20.0448	42.9606	None	upregulated	upregulated
EVM0031060	only upregulated in both 4x Cl lines	307.195	247.998	130.369	273.922	117.243	252.179	None	upregulated	upregulated
EVM0007591	only upregulated in both 4x Cl lines	386.918	615.102	139.549	764.168	147.142	669.665	None	upregulated	upregulated
EVM0021465	only upregulated in both 4x Cl lines	4.65178	8.64117	9.24852	27.3177	8.17008	24.0626	None	upregulated	upregulated
EVM0054998	only upregulated in both 4x Cl lines	96.5822	167.289	40.0739	161.856	53.0036	219.79	None	upregulated	upregulated
EVM0045633	only upregulated in both 4x Cl lines	186.66	112.752	40.5479	144.234	40.1337	198.814	None	upregulated	upregulated
EVM0004431	only upregulated in both 4x Cl lines	40.5067	65.6482	20.767	39.7034	22.9563	73.9055	None	upregulated	upregulated
EVM0073439	only upregulated in both 4x Cl lines	112.795	61.0586	25.5867	77.9403	17.9484	38.6179	None	upregulated	upregulated
EVM0006301	only upregulated in both 4x Cl lines	1.34045	0.777078	0.742566	2.45241	0.464564	1.68223	None	upregulated	upregulated
EVM0047348	only upregulated in both 4x Cl lines	31.544	45.3406	8.48753	34.9801	8.23681	48.0245	None	upregulated	upregulated
EVM0083058	only upregulated in both 4x Cl lines	85.5679	119.292	34.1898	87.9062	17.7947	95.2695	None	upregulated	upregulated
EVM0057385	only upregulated in both 4x Cl lines	89.7812	114.402	54.446	109.82	58.9307	133.685	None	upregulated	upregulated
EVM0053146	only upregulated in both 4x Cl lines	23.5757	37.5314	6.9044	33.6601	6.22271	57.3147	None	upregulated	upregulated
EVM0079279	only upregulated in both 4x Cl lines	1.63136	2.31426	1.76222	4.92125	1.40948	6.68527	None	upregulated	upregulated
EVM0084817	only upregulated in both 4x Cl lines	1.54975	2.31163	1.58043	3.09181	1.07369	5.06027	None	upregulated	upregulated
EVM0054151	only upregulated in both 4x Cl lines	35.7308	35.7879	12.5873	47.3112	12.7906	83.1615	None	upregulated	upregulated
EVM0001810	only upregulated in both 4x Cl lines	19.3932	26.0304	6.50696	28.3271	5.85514	48.4154	None	upregulated	upregulated
EVM0074256	only upregulated in both 4x Cl lines	2.92389	4.3742	0.34657	0.9531	0.619749	3.69423	None	upregulated	upregulated
EVM0071245	only upregulated in both 4x Cl lines	2.06036	4.71421	0.628769	3.85683	0.388933	8.42456	None	upregulated	upregulated
EVM0086887	only upregulated in both 4x Cl lines	92.2961	150.853	78.7664	163.057	87.8845	208.016	None	upregulated	upregulated
EVM0007820	only upregulated in both 4x Cl lines	4.97475	7.07977	2.36501	46.0115	2.91862	34.4646	None	upregulated	upregulated
EVM0047127	only upregulated in both 4x Cl lines	200.19	260.464	47.2182	151.055	91.1674	295.769	None	upregulated	upregulated
EVM0068992	only upregulated in both 4x Cl lines	14.7672	17.317	3.57369	10.7793	8.38107	21.723	None	upregulated	upregulated
EVM0006354	only upregulated in both 4x Cl lines	0.667756	2.17044	2.25972	4.75629	1.32302	3.08609	None	upregulated	upregulated
EVM0075505	only upregulated in both 4x Cl lines	1.75556	3.06824	1.2979	3.8454	1.36832	5.07336	None	upregulated	upregulated
EVM0020270	only upregulated in both 4x Cl lines	2.46232	3.51029	1.3571	3.44176	2.06225	5.28801	None	upregulated	upregulated
EVM0011575	only upregulated in both 4x Cl lines	1.53315	2.49532	0.100149	0.656618	0.116771	1.05386	None	upregulated	upregulated
EVM0031734	only upregulated in both 4x Cl lines	69.4982	55.513	0.189888	1.47119	1.03934	2.29772	None	upregulated	upregulated
EVM0024747	only upregulated in both 4x Cl lines	40.8926	37.6015	0.0956845	1.64727	0.533721	2.74708	None	upregulated	upregulated
EVM0039167	only upregulated in both 4x Cl lines	48.2265	43.2381	18.2734	35.8115	18.2508	45.1579	None	upregulated	upregulated
EVM0040562	only upregulated in both 4x Cl lines	165.952	189.754	34.0127	113.074	68.2503	221.841	None	upregulated	upregulated
EVM0007869	only upregulated in both 4x Cl lines	65.8686	90.6905	35.6729	73.9868	35.0544	78.7871	None	upregulated	upregulated
EVM0001428	only upregulated in both 4x Cl lines	88.0154	112.523	45.6163	97.045	44.7934	100.928	None	upregulated	upregulated
EVM0008604	only upregulated in both 4x Cl lines	1.89077	2.84805	1.19292	2.44402	1.13333	2.80011	None	upregulated	upregulated
EVM0054495	only upregulated in both 4x Cl lines	27.9613	22.4504	14.5154	32.754	16.2996	44.3078	None	upregulated	upregulated
EVM0008717	only upregulated in both 4x Cl lines	13.0664	10.3874	6.37419	13.7115	7.72284	17.2444	None	upregulated	upregulated
EVM0003669	only upregulated in both 4x Cl lines	1.90884	3.56175	0.475284	2.34515	1.36708	3.51489	None	upregulated	upregulated
EVM0078255	only upregulated in both 4x Cl lines	89.8378	94.1816	47.814	116.878	55.6455	152.548	None	upregulated	upregulated
EVM0053869	only upregulated in both 4x Cl lines	4.21615	6.09948	1.13659	4.4684	1.49689	6.51453	None	upregulated	upregulated
EVM0002114	only upregulated in both 4x Cl lines	75.6983	99.9446	17.6947	78.6082	23.063	116.312	None	upregulated	upregulated
EVM0030201	only upregulated in both 4x Cl lines	13.7556	15.1152	3.60119	15.6188	5.21763	20.134	None	upregulated	upregulated
EVM0070939	only upregulated in both 4x Cl lines	132.196	167.321	20.3641	117.882	22.8062	221.589	None	upregulated	upregulated
EVM0008402	only upregulated in both 4x Cl lines	0.24268	0.54986	0.737883	5.21627	0.171235	6.28333	None	upregulated	upregulated
EVM0023016	only upregulated in both 4x Cl lines	88.4033	123.229	41.8891	259.785	22.1556	216.886	None	upregulated	upregulated
EVM0064375	only upregulated in both 4x Cl lines	47.6321	65.0778	20.0299	37.4387	19.7054	50.8673	None	upregulated	upregulated
EVM0031396	only upregulated in both 4x Cl lines	25.1424	30.9038	10.1961	20.5843	11.2395	26.483	None	upregulated	upregulated
EVM0039217	only upregulated in both 4x Cl lines	58.6639	90.545	39.5267	76.4967	36.2921	116.53	None	upregulated	upregulated
EVM0064802	only upregulated in both 4x Cl lines	30.6198	24.5712	14.1223	54.5038	16.0013	80.127	None	upregulated	upregulated
EVM0018751	only upregulated in both 4x Cl lines	0.875996	1.64965	0.545218	1.6239	0.617144	1.73708	None	upregulated	upregulated
EVM0056147	only upregulated in both 4x Cl lines	5.1045	3.27206	2.69104	5.70394	2.68642	7.55528	None	upregulated	upregulated
EVM0016247	only upregulated in both 4x Cl lines	1.40067	1.29643	1.36743	3.36028	1.27172	4.52421	None	upregulated	upregulated
EVM0028916	only upregulated in both 4x Cl lines	2.30307	2.89324	1.16723	2.85502	1.84453	5.67355	None	upregulated	upregulated
EVM0082767	only upregulated in both 4x Cl lines	1.75726	2.08873	1.73367	3.28443	1.6045	3.8093	None	upregulated	upregulated
EVM0082566	only upregulated in both 4x Cl lines	31.7518	31.9826	11.6508	30.5553	10.9389	40.5228	None	upregulated	upregulated
EVM0050268	only upregulated in both 4x Cl lines	2.424	2.93019	0.609596	2.1468	0.772024	3.15623	None	upregulated	upregulated
EVM0081721	only upregulated in both 4x Cl lines	517.206	724.745	167.594	494.862	185.127	734.25	None	upregulated	upregulated
EVM0010786	only upregulated in both 4x Cl lines	2.74364	4.47132	1.2038	2.60678	1.25317	4.34946	None	upregulated	upregulated
EVM0088607	only upregulated in both 4x Cl lines	24.8317	16.6073	5.19384	21.619	3.43433	34.1566	None	upregulated	upregulated
EVM0039077	only upregulated in both 4x Cl lines	16.5713	18.7619	5.52361	10.3971	10.0016	23.3058	None	upregulated	upregulated
EVM0014615	only upregulated in both 4x Cl lines	32.0116	36.1468	10.0222	18.6159	17.3246	45.2307	None	upregulated	upregulated
EVM0072510	only upregulated in both 4x Cl lines	46.7764	73.3306	18.018	41.6407	17.9922	41.3612	None	upregulated	upregulated
EVM0061191	only upregulated in both 4x Cl lines	24.9492	36.6424	18.8357	36.7699	19.2766	45.7283	None	upregulated	upregulated
EVM0066229	only upregulated in both 4x Cl lines	12.1761	19.39	7.75954	17.4652	9.1306	20.6969	None	upregulated	upregulated
EVM0017704	only upregulated in both 4x Cl lines	25.4969	34.8297	10.0783	25.8306	7.5329	26.4178	None	upregulated	upregulated
EVM0037463	only upregulated in both 4x Cl lines	170.362	285.9	98.7179	227.242	111.187	214.011	None	upregulated	upregulated
EVM0066801	only upregulated in both 4x Cl lines	7.25893	9.21198	5.0841	9.62652	4.86175	11.1603	None	upregulated	upregulated
EVM0077674	only upregulated in both 4x Cl lines	3.20427	5.08888	1.71752	4.53324	1.2944	5.85466	None	upregulated	upregulated
EVM0049438	only upregulated in both 4x Cl lines	6.60126	10.3751	4.29154	11.2412	3.17121	13.3484	None	upregulated	upregulated
EVM0060024	only upregulated in both 4x Cl lines	0.43777	0.401432	3.16606	7.03701	0.430836	2.5759	None	upregulated	upregulated
EVM0085391	only upregulated in both 4x Cl lines	44.2754	80.2644	73.4795	148.493	42.2361	85.3235	None	upregulated	upregulated
EVM0050154	only upregulated in both 4x Cl lines	5.45474	6.4668	0.446986	1.36871	0.302094	1.57483	None	upregulated	upregulated
EVM0033457	only upregulated in both 4x Cl lines	27.5355	52.0338	5.40779	13.1337	8.55312	19.7917	None	upregulated	upregulated
EVM0068708	only upregulated in both 4x Cl lines	23.2975	22.9273	6.58578	17.3011	6.45679	24.8885	None	upregulated	upregulated
EVM0087564	only upregulated in both 4x Cl lines	2.95891	3.21065	0.938078	2.37616	0.873	2.50636	None	upregulated	upregulated
EVM0025329	only upregulated in both 4x Cl lines	84.8418	60.4195	21.7094	56.255	19.3226	71.9642	None	upregulated	upregulated
EVM0033382	only upregulated in both 4x Cl lines	1.9538	2.79299	0.347588	5.60044	0.319895	5.06849	None	upregulated	upregulated
EVM0066285	only upregulated in both 4x Cl lines	5.22165	8.25303	0.880187	14.5364	1.68282	13.2595	None	upregulated	upregulated
EVM0084243	only upregulated in both 4x Cl lines	30.8788	52.9162	19.1459	43.0899	20.4863	46.9176	None	upregulated	upregulated
EVM0063918	only upregulated in both 4x Cl lines	12.9727	16.1879	1.94997	32.8936	2.58244	42.7091	None	upregulated	upregulated
EVM0079688	only upregulated in both 4x Cl lines	34.4931	32.5558	3.9952	73.1199	5.65421	103.021	None	upregulated	upregulated
EVM0011733	only upregulated in both 4x Cl lines	61.4991	93.3317	45.7261	94.4157	32.1139	90.3402	None	upregulated	upregulated
EVM0025475	only upregulated in both 4x Cl lines	285.011	287.228	115.071	301.372	134.183	388.671	None	upregulated	upregulated
EVM0025399	only upregulated in both 4x Cl lines	209.767	154.125	93.7504	204.913	103.36	249.935	None	upregulated	upregulated
EVM0025729	only upregulated in both 4x Cl lines	153.346	265.061	109.055	276.763	96.0866	246.095	None	upregulated	upregulated
EVM0004785	only upregulated in both 4x Cl lines	19.4694	17.7155	8.62519	20.9269	8.86555	23.6568	None	upregulated	upregulated
EVM0049561	only upregulated in both 4x Cl lines	98.7547	143.108	77.9796	180.429	70.2994	151.89	None	upregulated	upregulated
EVM0083224	only upregulated in both 4x Cl lines	4.84545	6.89733	4.2451	8.08348	4.25109	8.19063	None	upregulated	upregulated
EVM0031511	only upregulated in both 4x Cl lines	0.216773	1.49101	0.885203	2.80841	0.652053	7.34786	None	upregulated	upregulated
EVM0085022	only upregulated in both 4x Cl lines	4.08275	4.64263	1.37748	3.09041	1.18251	4.86453	None	upregulated	upregulated
EVM0040016	only upregulated in both 4x Cl lines	45.2393	54.9368	24.7228	65.49	26.8094	68.9926	None	upregulated	upregulated
EVM0077395	only upregulated in both 4x Cl lines	22.1776	27.8431	5.84769	15.9746	7.57209	22.4759	None	upregulated	upregulated
EVM0071471	only upregulated in both 4x Cl lines	69.6728	97.2803	43.776	111.647	39.9548	113.031	None	upregulated	upregulated
EVM0077729	only upregulated in both 4x Cl lines	188.2	322.267	138.137	294.109	163.136	357.402	None	upregulated	upregulated
EVM0087174	only upregulated in both 4x Cl lines	64.2066	74.7434	13.0879	45.8956	23.6934	101.364	None	upregulated	upregulated
EVM0006663	only upregulated in both 4x Cl lines	258.794	436.532	77.1425	252.875	67.0018	388.293	None	upregulated	upregulated
EVM0046372	only upregulated in both 4x Cl lines	258.414	199.995	0.172048	5.91389	0.845269	5.50021	None	upregulated	upregulated
EVM0085374	only upregulated in both 4x Cl lines	13.4421	20.7972	5.43478	14.0892	5.20745	16.0515	None	upregulated	upregulated
EVM0075926	only upregulated in both 4x Cl lines	2.45824	3.31378	1.65766	3.17633	1.86164	3.5066	None	upregulated	upregulated
EVM0055985	only upregulated in both 4x Cl lines	33.7044	48.5367	20.3803	40.7432	20.2766	51.4793	None	upregulated	upregulated
EVM0015256	only upregulated in both 4x Cl lines	116.699	148.926	53.8472	122.602	52.5929	183.097	None	upregulated	upregulated
EVM0012724	only upregulated in both 4x Cl lines	17.6297	18.7635	8.92503	19.7661	8.14894	29.1689	None	upregulated	upregulated
EVM0001941	only upregulated in both 4x Cl lines	3.42983	3.63223	1.87542	3.92537	2.13644	4.1309	None	upregulated	upregulated
EVM0020021	only upregulated in both 4x Cl lines	5.84901	8.07629	3.81107	9.20148	4.92606	10.5464	None	upregulated	upregulated
EVM0057460	only upregulated in both 4x Cl lines	0.28697	0.530983	0.261434	0.512895	0.216706	0.485054	None	upregulated	upregulated
EVM0033630	only upregulated in both 4x Cl lines	2.76068	2.6158	1.75708	7.47478	1.16999	9.15153	None	upregulated	upregulated
EVM0077926	only upregulated in both 4x Cl lines	1.53899	3.34892	0.887203	4.95493	0.532842	5.91383	None	upregulated	upregulated
EVM0037091	only upregulated in both 4x Cl lines	73.5815	59.8395	17.4456	86.2226	20.0802	161.704	None	upregulated	upregulated
EVM0047683	only upregulated in both 4x Cl lines	92.3879	122.625	49.1341	110.711	60.843	144.908	None	upregulated	upregulated
EVM0080894	only upregulated in both 4x Cl lines	251.854	224.84	115.5	233.068	101.718	259.207	None	upregulated	upregulated
EVM0032457	only upregulated in both 4x Cl lines	300.315	429.168	45.4203	314.814	44.9235	476.225	None	upregulated	upregulated
EVM0010362	only upregulated in both 4x Cl lines	8.03507	12.8186	3.54992	8.61701	5.64633	17.4987	None	upregulated	upregulated
EVM0020810	only upregulated in both 4x Cl lines	0.712486	1.13925	0.662866	1.47754	0.63396	1.40382	None	upregulated	upregulated
EVM0082635	only upregulated in both 4x Cl lines	13.1568	17.2518	6.81644	18.4179	7.33312	25.4561	None	upregulated	upregulated
EVM0069941	only upregulated in both 4x Cl lines	23.202	30.7041	12.9878	37.0192	13.7735	52.6371	None	upregulated	upregulated
EVM0015817	only upregulated in both 4x Cl lines	1.41343	1.83708	0.0819683	0.507362	0.169914	0.944615	None	upregulated	upregulated
EVM0079234	only upregulated in both 4x Cl lines	100.294	74.665	6.23988	24.8125	7.15759	44.9559	None	upregulated	upregulated
EVM0079620	only upregulated in both 4x Cl lines	21.1201	30.347	44.5944	100.856	34.8689	68.7146	None	upregulated	upregulated
EVM0080934	only upregulated in both 4x Cl lines	228.221	236.328	94.5882	449.54	106.846	389.554	None	upregulated	upregulated
EVM0025279	only upregulated in both 4x Cl lines	1.36936	2.25427	0.591787	1.74795	0.5709	3.08422	None	upregulated	upregulated
EVM0049916	only upregulated in both 4x Cl lines	0.0947545	0.126999	0.0170307	0.221928	0.227549	0.543876	None	upregulated	upregulated
EVM0060164	only upregulated in both 4x Cl lines	67.5172	40.5565	23.9397	53.6288	31.2792	86.6135	None	upregulated	upregulated
EVM0028990	only upregulated in both 4x Cl lines	30.3815	17.0542	3.05347	26.3365	3.36985	38.2389	None	upregulated	upregulated
EVM0052381	only upregulated in both 4x Cl lines	56.5636	42.1434	19.7502	38.3294	20.4099	50.3281	None	upregulated	upregulated
EVM0085636	only upregulated in both 4x Cl lines	20.3401	25.6601	7.76036	16.6339	11.3845	23.7769	None	upregulated	upregulated
EVM0074867	only upregulated in both 4x Cl lines	156.638	252.403	51.104	119.018	52.6274	146.958	None	upregulated	upregulated
EVM0074432	only upregulated in both 4x Cl lines	152.572	102.539	55.4264	109.145	53.1601	154.342	None	upregulated	upregulated
EVM0001186	only upregulated in both 4x Cl lines	46.3817	48.0057	5.31887	31.293	6.1342	59.1562	None	upregulated	upregulated
EVM0073490	only upregulated in both 4x Cl lines	96.111	98.5957	17.4933	33.3798	19.8658	53.7773	None	upregulated	upregulated
EVM0008554	only upregulated in both 4x Cl lines	592.488	332.892	97.5217	286.203	107.221	525.302	None	upregulated	upregulated
EVM0026938	only upregulated in both 4x Cl lines	15.5601	28.9729	8.25319	16.5879	9.41305	48.0979	None	upregulated	upregulated
EVM0036437	only upregulated in both 4x Cl lines	156.094	159.61	48.304	187.534	54.5509	275.523	None	upregulated	upregulated
EVM0021922	only upregulated in both 4x Cl lines	35.4094	37.652	7.00021	28.417	8.92504	50.6063	None	upregulated	upregulated
EVM0064009	only upregulated in both 4x Cl lines	6.5608	9.79677	4.99322	10.5285	4.31411	11.5478	None	upregulated	upregulated
EVM0025003	only upregulated in both 4x Cl lines	24.5545	23.6921	5.56393	24.1018	6.74609	35.9433	None	upregulated	upregulated
EVM0086760	only upregulated in both 4x Cl lines	4.06665	6.49879	1.43616	4.33695	1.45131	8.32882	None	upregulated	upregulated
EVM0074655	only upregulated in both 4x Cl lines	139.598	166.807	13.0265	144.372	17.4309	318.087	None	upregulated	upregulated
EVM0028096	only upregulated in both 4x Cl lines	66.6042	92.1573	9.79047	80.0653	7.85873	92.4059	None	upregulated	upregulated
EVM0058668	only upregulated in both 4x Cl lines	43.9125	81.5622	25.5332	50.3771	29.1295	71.3408	None	upregulated	upregulated
EVM0082769	only upregulated in both 4x Cl lines	52.1506	67.2422	26.1559	51.2167	15.4567	47.4297	None	upregulated	upregulated
EVM0055625	only upregulated in both 4x Cl lines	133.77	97.1313	15.1493	64.3494	28.284	142.976	None	upregulated	upregulated
EVM0080828	only upregulated in both 4x Cl lines	102.143	76.6004	15.676	41.6001	17.2439	80.3955	None	upregulated	upregulated
EVM0070586	only upregulated in both 4x Cl lines	84.2205	49.5305	9.78417	33.3709	5.83809	40.2792	None	upregulated	upregulated
EVM0020766	only upregulated in both 4x Cl lines	193.989	120.306	59.7562	125.504	48.7183	210.1	None	upregulated	upregulated
EVM0060009	only upregulated in both 4x Cl lines	27.8939	35.5918	10.256	23.4301	10.4316	33.8643	None	upregulated	upregulated
EVM0059301	only upregulated in both 4x Cl lines	5.31322	9.22247	4.02291	7.78244	3.45494	7.87761	None	upregulated	upregulated
EVM0019836	only upregulated in both 4x Cl lines	55.3409	36.2576	4.6857	34.8208	5.61231	33.4116	None	upregulated	upregulated
EVM0057921	only upregulated in both 4x Cl lines	14.057	19.6324	3.24233	12.6895	4.83884	25.57	None	upregulated	upregulated
EVM0059106	only upregulated in both 4x Cl lines	17.4794	29.0416	2.52838	7.04485	2.79349	16.6905	None	upregulated	upregulated
EVM0069359	only upregulated in both 4x Cl lines	52.5473	52.6772	12.2156	49.5456	10.915	85.1618	None	upregulated	upregulated
EVM0005766	only upregulated in both 4x Cl lines	34.6368	52.8716	17.5908	37.4599	19.9801	46.6946	None	upregulated	upregulated
EVM0072884	only upregulated in both 4x Cl lines	16.2907	26.5755	4.38949	13.3839	6.17853	23.8966	None	upregulated	upregulated
EVM0029592	only upregulated in both 4x Cl lines	176.301	332.67	24.6777	230.319	31.8731	392.641	None	upregulated	upregulated
EVM0070627	only upregulated in both 4x Cl lines	0.802639	2.12381	0.44685	4.24978	0.858713	6.42441	None	upregulated	upregulated
EVM0041576	only upregulated in both 4x Cl lines	126.342	149.534	46.7761	102.123	52.1176	128.633	None	upregulated	upregulated
EVM0050238	only upregulated in both 4x Cl lines	13.1751	20.238	0.126155	1.69281	0.10602	1.69531	None	upregulated	upregulated
EVM0021218	only upregulated in both 4x Cl lines	9.69737	11.9339	0.168008	1.94047	0.217796	2.31729	None	upregulated	upregulated
EVM0081984	only upregulated in both 4x Cl lines	172.361	271.074	19.9696	249.973	33.4269	502.582	None	upregulated	upregulated
EVM0080453	only upregulated in both 4x Cl lines	52.7681	92.4309	5.98065	79.3311	9.93404	133.562	None	upregulated	upregulated
EVM0019072	only upregulated in both 4x Cl lines	19.389	19.5835	16.6986	32.0304	15.062	30.2857	None	upregulated	upregulated
EVM0065486	only upregulated in both 4x Cl lines	4.65712	8.45131	1.72632	4.63297	1.69296	6.44466	None	upregulated	upregulated
EVM0030565	only upregulated in both 4x Cl lines	23.5286	35.3901	16.2881	30.8254	17.5565	34.6313	None	upregulated	upregulated
EVM0087240	only upregulated in both 4x Cl lines	35.9873	51.5454	36.4034	101.602	32.7176	86.4372	None	upregulated	upregulated
EVM0001519	only upregulated in both 4x Cl lines	29.8651	26.1498	16.1428	42.0417	15.3657	33.7943	None	upregulated	upregulated
EVM0070945	only upregulated in both 4x Cl lines	13.4008	24.1074	3.55179	14.3589	4.68806	21.9846	None	upregulated	upregulated
EVM0079486	only upregulated in both 4x Cl lines	17.033	23.8809	6.94931	23.6728	6.78859	30.6465	None	upregulated	upregulated
EVM0053707	only upregulated in both 4x Cl lines	50.2231	61.7173	26.0887	66.5212	27.1133	88.2504	None	upregulated	upregulated
EVM0042514	only upregulated in both 4x Cl lines	0	0.0813336	0	0.320373	0	0.222193	None	upregulated	upregulated
EVM0076389	only upregulated in both 4x Cl lines	223.286	302.762	144.716	285.677	155.276	351.785	None	upregulated	upregulated
EVM0024669	only upregulated in both 4x Cl lines	6.75588	5.36049	3.08746	8.08009	2.96721	11.0147	None	upregulated	upregulated
EVM0076685	only upregulated in both 4x Cl lines	44.1563	43.3261	20.692	62.178	20.6915	90.2631	None	upregulated	upregulated
EVM0051478	only upregulated in both 4x Cl lines	75.9331	100.366	8.70891	65.6124	10.565	78.6189	None	upregulated	upregulated
EVM0026854	only upregulated in both 4x Cl lines	53.2564	46.4966	31.0597	58.032	24.2201	53.3147	None	upregulated	upregulated
EVM0004232	only upregulated in both 4x Cl lines	65.4905	78.3953	41.9489	85.5701	42.6769	106.215	None	upregulated	upregulated
EVM0060139	only upregulated in both 4x Cl lines	39.6839	41.4848	11.2326	28.7801	18.2629	57.7159	None	upregulated	upregulated
EVM0067625	only upregulated in both 4x Cl lines	13.3761	14.9505	5.26431	10.7231	9.61167	23.2058	None	upregulated	upregulated
EVM0001929	only upregulated in both 4x Cl lines	101.444	145.913	43.7655	125.074	44.4749	166.673	None	upregulated	upregulated
EVM0046258	only upregulated in both 4x Cl lines	1.68388	2.5597	0.548466	2.18701	0.483687	3.55425	None	upregulated	upregulated
EVM0060606	only upregulated in both 4x Cl lines	183.494	93.7158	33.7576	100.137	59.312	226.731	None	upregulated	upregulated
EVM0038638	only upregulated in both 4x Cl lines	5.93695	6.6347	2.01284	4.86421	2.36359	6.1029	None	upregulated	upregulated
EVM0037782	only upregulated in both 4x Cl lines	7.11958	7.14898	1.83561	5.89762	3.56824	10.452	None	upregulated	upregulated
EVM0082608	only upregulated in both 4x Cl lines	7.01899	3.76135	3.73352	7.9621	2.65331	5.69541	None	upregulated	upregulated
EVM0018492	only upregulated in both 4x Cl lines	7.75032	13.0979	3.46948	9.20876	3.23456	11.5067	None	upregulated	upregulated
EVM0039844	only upregulated in both 4x Cl lines	1.67161	2.2987	0.588522	1.32986	0.886321	3.12398	None	upregulated	upregulated
EVM0030233	only upregulated in both 4x Cl lines	8.20859	13.1014	0.194816	2.8379	0.320053	4.79029	None	upregulated	upregulated
EVM0033273	only upregulated in both 4x Cl lines	6.48724	6.19874	0.329467	1.87697	0.313286	5.56002	None	upregulated	upregulated
EVM0045566	only upregulated in both 4x Cl lines	4.32337	8.03082	1.88546	4.0519	2.63072	7.69382	None	upregulated	upregulated
EVM0014419	only upregulated in both 4x Cl lines	4.23611	6.84844	1.80192	3.87602	1.88256	5.18574	None	upregulated	upregulated
EVM0073917	only upregulated in both 4x Cl lines	4.85858	6.96021	2.62147	5.96771	2.6906	8.70078	None	upregulated	upregulated
EVM0008976	only upregulated in both 4x Cl lines	7.84638	14.0061	3.47551	7.87033	3.70443	11.6023	None	upregulated	upregulated
EVM0031354	only upregulated in both 4x Cl lines	3.27819	5.2197	1.46012	3.17371	1.45594	4.7499	None	upregulated	upregulated
EVM0062999	only upregulated in both 4x Cl lines	15.7884	29.2941	5.90644	18.9214	6.32487	26.2063	None	upregulated	upregulated
EVM0013764	only upregulated in both 4x Cl lines	4.35919	6.47773	2.33738	4.57693	2.66263	6.09459	None	upregulated	upregulated
EVM0087072	only upregulated in both 4x Cl lines	17.9899	23.7795	6.63655	16.5957	9.46755	19.8278	None	upregulated	upregulated
EVM0020576	only upregulated in both 4x Cl lines	7.88901	12.9637	3.58174	7.78184	3.52275	9.6624	None	upregulated	upregulated
EVM0037808	only upregulated in both 4x Cl lines	2.59626	4.72342	1.2758	2.62441	1.52624	3.10564	None	upregulated	upregulated
EVM0064901	only upregulated in both 4x Cl lines	7.0007	11.626	3.68683	7.24141	3.50038	10.4817	None	upregulated	upregulated
EVM0013062	only upregulated in both 4x Cl lines	11.5605	14.4497	3.68072	8.03176	4.56979	11.1705	None	upregulated	upregulated
EVM0069619	only upregulated in both 4x Cl lines	16.7018	23.7258	5.49549	11.3211	6.99613	14.636	None	upregulated	upregulated
EVM0018216	only upregulated in both 4x Cl lines	142.783	246.096	92.1526	232.404	81.6543	213.739	None	upregulated	upregulated
EVM0014470	only upregulated in both 4x Cl lines	3.09826	4.34875	2.1836	5.69314	1.70426	9.14154	None	upregulated	upregulated
EVM0076719	only upregulated in both 4x Cl lines	20.9885	34.1288	12.5404	26.191	11.2659	28.5815	None	upregulated	upregulated
EVM0008787	only upregulated in both 4x Cl lines	31.4007	24.8715	9.42557	36.1666	20.5125	48.5931	None	upregulated	upregulated
EVM0068363	only upregulated in both 4x Cl lines	60.4677	74.0825	19.4718	73.4212	36.8431	100.678	None	upregulated	upregulated
EVM0012591	only upregulated in both 4x Cl lines	3.35373	2.74367	1.19434	5.00544	0.954129	5.18066	None	upregulated	upregulated
EVM0057376	only upregulated in both 4x Cl lines	10.1744	17.2089	4.07053	19.0087	2.65027	22.153	None	upregulated	upregulated
EVM0043024	only upregulated in both 4x Cl lines	35.9	54.3561	11.8406	22.9101	6.18202	22.5152	None	upregulated	upregulated
EVM0035584	only upregulated in both 4x Cl lines	588.271	994.413	177.023	381.022	118.212	389.028	None	upregulated	upregulated
EVM0039735	only upregulated in both 4x Cl lines	13.5827	21.6128	5.83098	12.7142	7.04105	21.9117	None	upregulated	upregulated
EVM0028854	only upregulated in both 4x Cl lines	1.04241	1.45268	0.595117	1.13149	0.534244	2.1347	None	upregulated	upregulated
EVM0052464	only upregulated in both 4x Cl lines	2.618	4.26726	0.76072	3.63733	0.88784	5.38119	None	upregulated	upregulated
EVM0065987	only upregulated in both 4x Cl lines	0.9014	1.28192	0.313184	0.945858	0.269686	3.11154	None	upregulated	upregulated
EVM0077856	only upregulated in both 4x Cl lines	31.2968	55.2141	9.42586	62.0027	8.46128	95.9761	None	upregulated	upregulated
EVM0035495	only upregulated in both 4x Cl lines	14.1409	12.4201	11.1509	25.9767	9.32914	28.0677	None	upregulated	upregulated
EVM0084385	only upregulated in both 4x Cl lines	38.8526	29.1498	26.622	64.2413	22.2395	63.8389	None	upregulated	upregulated
EVM0073066	only upregulated in both 4x Cl lines	11.7209	16.3307	8.0149	16.2867	6.00854	18.9139	None	upregulated	upregulated
EVM0060401	only upregulated in both 4x Cl lines	6.2419	6.94458	3.01933	7.12207	3.87548	8.03981	None	upregulated	upregulated
EVM0011556	only upregulated in both 4x Cl lines	109.091	200.563	29.2545	220.633	29.987	376.495	None	upregulated	upregulated
EVM0037012	only upregulated in both 4x Cl lines	4.72198	8.52355	3.28761	6.74903	2.74148	9.59008	None	upregulated	upregulated
EVM0046665	only upregulated in both 4x Cl lines	137.862	222.896	67.074	168.662	42.7976	172.996	None	upregulated	upregulated
EVM0022985	only upregulated in both 4x Cl lines	0.54833	0.724198	0.200832	0.431992	0.246544	0.655002	None	upregulated	upregulated
EVM0077266	only upregulated in both 4x Cl lines	58.8701	62.6177	10.6969	36.012	8.40226	80.6651	None	upregulated	upregulated
EVM0057927	only upregulated in both 4x Cl lines	47.5747	60.964	7.5147	32.1092	7.55651	77.1186	None	upregulated	upregulated
EVM0065265	only upregulated in both 4x Cl lines	112.787	164.807	51.2477	119.46	49.6098	172.704	None	upregulated	upregulated
EVM0018411	only upregulated in both 4x Cl lines	149.895	153.939	32.5556	102.259	25.0778	148.427	None	upregulated	upregulated
EVM0023796	only upregulated in both 4x Cl lines	276.119	433.936	1.91353	7.83367	1.86623	20.3981	None	upregulated	upregulated
EVM0015598	only upregulated in both 4x Cl lines	11.9873	20.0027	3.79321	20.2092	5.29516	40.7698	None	upregulated	upregulated
EVM0056241	only upregulated in both 4x Cl lines	24.2238	16.117	11.4019	29.4146	12.9426	51.5069	None	upregulated	upregulated
EVM0087172	only upregulated in both 4x Cl lines	4.93614	3.59085	1.67771	6.3368	2.22424	10.3559	None	upregulated	upregulated
EVM0066934	only upregulated in both 4x Cl lines	3.74861	2.652	0.983749	3.52259	1.1489	6.40695	None	upregulated	upregulated
EVM0063871	only upregulated in both 4x Cl lines	112.666	118.095	70.6073	139.607	80.0031	173.271	None	upregulated	upregulated
EVM0066350	only upregulated in both 4x Cl lines	4.90165	5.14402	5.40205	17.142	5.11498	14.528	None	upregulated	upregulated
EVM0007024	only upregulated in both 4x Cl lines	115.784	140.694	8.72442	37.2512	7.14839	62.9757	None	upregulated	upregulated
EVM0042811	only upregulated in both 4x Cl lines	258.554	278.896	24.0476	107.256	20.2793	154.57	None	upregulated	upregulated
EVM0031468	only upregulated in both 4x Cl lines	18.3157	31.2796	3.09268	13.8519	4.23118	31.3752	None	upregulated	upregulated
EVM0083883	only upregulated in both 4x Cl lines	187.346	283.752	84.4834	254.372	108.946	355.991	None	upregulated	upregulated
EVM0015073	only upregulated in both 4x Cl lines	169.569	302.178	93.879	227.086	117.143	246.677	None	upregulated	upregulated
EVM0034875	only upregulated in both 4x Cl lines	12.2738	14.1136	11.6805	26.7944	13.3616	25.869	None	upregulated	upregulated
EVM0056851	only upregulated in both 4x Cl lines	1.38761	2.41335	0.579391	1.75262	1.85148	4.16636	None	upregulated	upregulated
EVM0017949	only upregulated in both 4x Cl lines	3.96612	6.29863	2.41645	5.57923	2.84112	8.63855	None	upregulated	upregulated
EVM0059577	only upregulated in both 4x Cl lines	17.5036	23.3144	10.6617	23.4152	12.8465	39.2075	None	upregulated	upregulated
EVM0042097	only upregulated in both 4x Cl lines	3.75518	4.4857	0.619947	4.90378	1.01256	4.7089	None	upregulated	upregulated
EVM0000034	only upregulated in both 4x Cl lines	10.2416	18.2088	2.45274	13.1832	1.85716	23.3082	None	upregulated	upregulated
EVM0052151	only upregulated in both 4x Cl lines	17.7653	26.0925	9.06631	20.4901	10.2205	31.9749	None	upregulated	upregulated
EVM0075795	only upregulated in both 4x Cl lines	3.69976	3.59139	1.33959	2.52003	1.49508	3.28478	None	upregulated	upregulated
EVM0058874	only upregulated in both 4x Cl lines	94.8962	139.696	53.1278	113.067	61.2386	147.88	None	upregulated	upregulated
EVM0056763	only upregulated in both 4x Cl lines	50.7584	59.6946	28.4846	55.9985	30.6563	64.5239	None	upregulated	upregulated
EVM0066122	only upregulated in both 4x Cl lines	56.0945	58.893	19.1444	40.5683	26.7765	67.8475	None	upregulated	upregulated
EVM0005552	only upregulated in both 4x Cl lines	1.06998	1.80542	0.60313	1.13704	0.672762	1.43251	None	upregulated	upregulated
EVM0074280	only upregulated in both 4x Cl lines	3.11739	4.61288	1.5628	3.15133	1.91743	4.3394	None	upregulated	upregulated
EVM0056090	only upregulated in both 4x Cl lines	10.7606	17.5986	4.61495	12.2929	5.81968	22.0934	None	upregulated	upregulated
EVM0072037	only upregulated in both 4x Cl lines	1.2218	3.41727	0.895721	5.00308	0.305952	3.38107	None	upregulated	upregulated
EVM0085772	only upregulated in both 4x Cl lines	5.51936	9.67218	4.20821	16.4867	4.5564	13.9901	None	upregulated	upregulated
EVM0031854	only upregulated in both 4x Cl lines	19.2701	20.2123	5.71713	13.6687	4.47102	24.2907	None	upregulated	upregulated
EVM0075987	only upregulated in both 4x Cl lines	6.30027	10.1139	2.16622	5.69313	2.44894	9.73193	None	upregulated	upregulated
EVM0068794	only upregulated in both 4x Cl lines	10.3722	11.7903	3.11065	6.89707	2.92131	13.0801	None	upregulated	upregulated
EVM0052636	only upregulated in both 4x Cl lines	12.4878	11.877	2.60678	15.4426	6.44567	39.0869	None	upregulated	upregulated
EVM0076433	only upregulated in both 4x Cl lines	1.31045	1.96863	0.651621	3.37077	1.07167	4.39774	None	upregulated	upregulated
EVM0030128	only upregulated in both 4x Cl lines	80.571	72.6773	41.3036	254.549	40.133	183.725	None	upregulated	upregulated
EVM0002313	only upregulated in both 4x Cl lines	19.9384	30.6372	12.3599	27.9024	13.2453	32.7841	None	upregulated	upregulated
EVM0010977	only upregulated in both 4x Cl lines	177.883	216.56	102.953	208.504	116.705	262.465	None	upregulated	upregulated
EVM0067549	only upregulated in both 4x Cl lines	0.363622	0.825169	1.88471	8.69814	1.37797	4.89339	None	upregulated	upregulated
EVM0070133	only upregulated in both 4x Cl lines	12.7828	22.5405	6.54227	26.2939	7.94477	32.8536	None	upregulated	upregulated
EVM0002436	only upregulated in both 4x Cl lines	111.409	172.362	73.7116	161.688	87.2453	212.055	None	upregulated	upregulated
EVM0069232	only upregulated in both 4x Cl lines	36.8924	38.1588	7.96001	34.9245	9.00317	70.451	None	upregulated	upregulated
EVM0047095	only upregulated in both 4x Cl lines	108.876	155.144	63.3478	134.027	63.8633	174.656	None	upregulated	upregulated
EVM0037243	only upregulated in both 4x Cl lines	4.14979	6.19977	2.99497	5.92649	2.44794	6.4951	None	upregulated	upregulated
EVM0009747	only upregulated in both 4x Cl lines	416.025	281.956	1.02592	53.3193	0.653454	53.477	None	upregulated	upregulated
EVM0013665	only upregulated in both 4x Cl lines	389.719	251.442	146.113	338.565	144.966	437.119	None	upregulated	upregulated
EVM0079153	only upregulated in both 4x Cl lines	4.7411	7.79319	0.246771	5.39841	0.77089	10.8708	None	upregulated	upregulated
EVM0053743	only upregulated in both 4x Cl lines	120.897	162.676	23.6869	56.8742	29.5579	59.0055	None	upregulated	upregulated
EVM0049552	only upregulated in both 4x Cl lines	241.646	282.713	38.0669	87.9138	51.2864	126.826	None	upregulated	upregulated
EVM0032039	only upregulated in both 4x Cl lines	47.6575	67.8226	28.4246	57.1812	30.1418	73.4529	None	upregulated	upregulated
EVM0039867	only upregulated in both 4x Cl lines	60.6342	67.2778	43.4314	88.0995	49.0314	124.498	None	upregulated	upregulated
EVM0045993	only upregulated in both 4x Cl lines	13.8723	15.1678	1.55564	5.54276	0.287204	10.8772	None	upregulated	upregulated
EVM0020061	only upregulated in both 4x Cl lines	71.2658	40.8243	4.81559	15.0867	6.2809	23.4858	None	upregulated	upregulated
EVM0040952	only upregulated in both 4x Cl lines	164.679	261.089	71.1497	152.802	65.3353	125.069	None	upregulated	upregulated
EVM0058923	only upregulated in both 4x Cl lines	2.04928	1.74591	1.08614	2.75145	1.50786	2.93312	None	upregulated	upregulated
EVM0084769	only upregulated in both 4x Cl lines	34.6834	39.796	11.1217	31.8121	12.4376	26.0147	None	upregulated	upregulated
EVM0034508	only upregulated in both 4x Cl lines	17.2633	21.0232	10.3306	21.5891	10.2309	26.8477	None	upregulated	upregulated
EVM0057388	only upregulated in both 4x Cl lines	4.27539	5.54129	0.445591	1.3076	0.747998	3.84028	None	upregulated	upregulated
EVM0027005	only upregulated in both 4x Cl lines	50.4245	93.0193	39.0815	130.867	38.8112	174.592	None	upregulated	upregulated
EVM0004218	only upregulated in both 4x Cl lines	0.340086	0.871375	0.181261	1.0795	0.139388	0.766288	None	upregulated	upregulated
EVM0005295	only upregulated in both 4x Cl lines	4.40083	4.95627	2.15264	4.07263	2.24115	4.5601	None	upregulated	upregulated
EVM0023826	only upregulated in both 4x Cl lines	0.253216	0.3055	0.392336	1.14569	0.425599	1.35969	None	upregulated	upregulated
EVM0031466	only upregulated in both 4x Cl lines	125.633	111.862	31.9912	73.6727	31.109	137.416	None	upregulated	upregulated
EVM0027802	only upregulated in both 4x Cl lines	10.7408	14.8717	5.7382	14.7521	5.48306	19.3792	None	upregulated	upregulated
EVM0086030	only upregulated in both 4x Cl lines	47.4143	68.7394	22.8072	48.0265	20.9688	74.9193	None	upregulated	upregulated
EVM0005131	only upregulated in both 4x Cl lines	74.6471	125.61	27.6927	109.252	29.0051	156.757	None	upregulated	upregulated
EVM0003518	only upregulated in both 4x Cl lines	19.4287	27.821	2.53421	15.3892	2.22677	25.8207	None	upregulated	upregulated
EVM0007292	only upregulated in both 4x Cl lines	310.209	181.496	66.1233	257.703	69.7698	397.447	None	upregulated	upregulated
EVM0020569	only upregulated in both 4x Cl lines	12.7998	17.0446	0.514044	2.62545	2.05626	9.33534	None	upregulated	upregulated
EVM0083057	only upregulated in both 4x Cl lines	93.2384	97.4693	7.2532	17.3708	8.1705	18.559	None	upregulated	upregulated
EVM0020952	only upregulated in both 4x Cl lines	188.375	296.64	41.5997	349.995	45.9637	576.705	None	upregulated	upregulated
EVM0031018	only upregulated in both 4x Cl lines	55.3658	86.2352	13.8643	98.4742	19.8348	148.001	None	upregulated	upregulated
EVM0000860	only upregulated in both 4x Cl lines	14.6654	27.0172	12.8707	42.4623	12.6813	36.6917	None	upregulated	upregulated
EVM0086641	only upregulated in both 4x Cl lines	468.014	489.14	40.3533	284.858	35.9494	220.248	None	upregulated	upregulated
EVM0011615	only upregulated in both 4x Cl lines	12.2465	14.8745	6.36293	12.7611	7.62698	16.9353	None	upregulated	upregulated
EVM0036703	only upregulated in both 4x Cl lines	11.8039	19.7832	6.99487	17.263	8.30381	22.6194	None	upregulated	upregulated
EVM0067207	only upregulated in both 4x Cl lines	131.772	131.256	59.2083	138.105	68.717	201.384	None	upregulated	upregulated
EVM0068779	only upregulated in both 4x Cl lines	157.313	253.189	49.5181	107.523	41.8401	195.938	None	upregulated	upregulated
EVM0076292	only upregulated in both 4x Cl lines	6.07569	8.21553	1.47994	4.93255	2.11996	4.50559	None	upregulated	upregulated
EVM0044524	only upregulated in both 4x Cl lines	1.22971	2.55281	0.813169	3.05437	0.628796	3.96696	None	upregulated	upregulated
EVM0064334	only upregulated in both 4x Cl lines	0.0528216	0.482458	0	0.464154	0.0492234	0.580667	None	upregulated	upregulated
EVM0016496	only upregulated in both 4x Cl lines	3.96753	7.46077	0.883539	6.28473	0.99303	8.82715	None	upregulated	upregulated
EVM0003014	only upregulated in both 4x Cl lines	1.98883	2.40811	0.458817	1.0148	0.73278	1.98575	None	upregulated	upregulated
EVM0072966	only upregulated in both 4x Cl lines	3.65357	6.8628	3.40979	10.381	3.37335	9.82873	None	upregulated	upregulated
EVM0014422	only upregulated in both 4x Cl lines	1.89893	3.11686	1.20378	2.33608	1.31847	3.46081	None	upregulated	upregulated
EVM0047902	only upregulated in both 4x Cl lines	428.448	581.247	874.598	2389.61	522.444	1431.79	None	upregulated	upregulated
EVM0040269	only upregulated in both 4x Cl lines	23.4683	33.9827	39.6512	84.9883	33.666	72.4218	None	upregulated	upregulated
EVM0047667	only upregulated in both 4x Cl lines	4.30116	4.05437	7.66636	24.766	7.61421	23.0574	None	upregulated	upregulated
EVM0029843	only upregulated in both 4x Cl lines	25.3503	26.5923	5.63153	21.4198	7.65198	38.0508	None	upregulated	upregulated
EVM0014183	only upregulated in both 4x Cl lines	4.14057	3.74484	1.88027	3.74796	2.05555	4.40776	None	upregulated	upregulated
EVM0027212	only upregulated in both 4x Cl lines	48.0187	80.1919	22.5287	63.1072	23.852	85.1041	None	upregulated	upregulated
EVM0083781	only upregulated in both 4x Cl lines	0.464999	0.654471	2.02713	4.85205	1.0345	4.45268	None	upregulated	upregulated
EVM0067525	only upregulated in both 4x Cl lines	45.8859	64.002	29.6383	61.3704	34.3061	77.6957	None	upregulated	upregulated
EVM0055649	only upregulated in both 4x Cl lines	2.62469	3.16051	1.12131	3.63237	1.13286	3.54116	None	upregulated	upregulated
EVM0039985	only upregulated in both 4x Cl lines	11.6522	19.6486	5.60113	13.1406	5.44057	15.2581	None	upregulated	upregulated
EVM0003774	only upregulated in both 4x Cl lines	5.0781	8.7037	3.96154	8.19858	3.82052	10.7938	None	upregulated	upregulated
EVM0075953	only upregulated in both 4x Cl lines	3.82426	4.54057	4.06212	10.4924	7.12873	19.3612	None	upregulated	upregulated
EVM0033545	only upregulated in both 4x Cl lines	26.0444	46.61	13.9054	27.9578	14.6055	41.0409	None	upregulated	upregulated
EVM0079304	only upregulated in both 4x Cl lines	8.6624	16.0092	3.39237	8.62778	1.4825	7.02236	None	upregulated	upregulated
EVM0053593	only upregulated in both 4x Cl lines	2.22906	3.50862	0.65658	2.21821	0.883044	2.86131	None	upregulated	upregulated
EVM0047139	only upregulated in both 4x Cl lines	92.6495	160.055	40.4731	92.688	23.8495	76.0247	None	upregulated	upregulated
EVM0062712	only upregulated in both 4x Cl lines	51.1095	61.1839	37.7623	77.0683	38.3596	87.0944	None	upregulated	upregulated
EVM0015338	only upregulated in both 4x Cl lines	3.88971	4.84919	0.249624	1.06772	0.899605	4.95188	None	upregulated	upregulated
EVM0071442	only upregulated in both 4x Cl lines	56.0808	53.2194	10.6097	46.2686	19.7537	123.994	None	upregulated	upregulated
EVM0004223	only upregulated in both 4x Cl lines	56.1071	85.6293	4.976	102.57	9.9747	240.738	None	upregulated	upregulated
EVM0035011	only upregulated in both 4x Cl lines	3.9044	3.27005	1.11123	3.03064	1.19546	3.97018	None	upregulated	upregulated
EVM0000637	only upregulated in both 4x Cl lines	15.0862	28.2664	8.59166	18.8995	8.57739	33.9476	None	upregulated	upregulated
EVM0044457	only upregulated in both 4x Cl lines	7.03344	10.0122	5.33829	11.2363	5.15522	16.5297	None	upregulated	upregulated
EVM0086432	only upregulated in both 4x Cl lines	4.46935	6.64423	1.0093	5.1297	1.2277	9.8723	None	upregulated	upregulated
EVM0052269	only upregulated in both 4x Cl lines	27.0719	22.3972	40.629	85.0453	25.191	85.4079	None	upregulated	upregulated
EVM0057641	only upregulated in both 4x Cl lines	32.4525	45.0509	35.5448	144.963	19.1314	128.304	None	upregulated	upregulated
EVM0068731	only upregulated in both 4x Cl lines	137.493	95.5044	29.3749	60.6156	44.2604	115.435	None	upregulated	upregulated
EVM0002495	only upregulated in both 4x Cl lines	4.79098	9.03167	1.27583	16.296	1.46772	20.1719	None	upregulated	upregulated
EVM0034043	only upregulated in both 4x Cl lines	11.3626	19.6409	4.38897	37.0781	3.9564	47.1945	None	upregulated	upregulated
EVM0071644	only upregulated in both 4x Cl lines	24.5555	25.2007	12.8535	38.3776	14.8281	56.1481	None	upregulated	upregulated
EVM0075851	only upregulated in both 4x Cl lines	1028.5	509.404	23.0138	117.725	20.2377	96.5502	None	upregulated	upregulated
EVM0052592	only upregulated in both 4x Cl lines	4.3468	7.95643	6.88693	15.5585	2.46043	10.3042	None	upregulated	upregulated
EVM0014841	only upregulated in both 4x Cl lines	4.26146	6.72328	4.42066	9.01164	2.77572	6.98399	None	upregulated	upregulated
EVM0034969	only upregulated in both 4x Cl lines	19.2794	21.1588	10.8039	34.7105	17.9237	44.9407	None	upregulated	upregulated
EVM0023476	only upregulated in both 4x Cl lines	11.0404	19.3953	8.98024	19.7592	8.85551	22.9236	None	upregulated	upregulated
EVM0031649	only upregulated in both 4x Cl lines	3.40227	4.78519	1.62744	3.72362	1.81267	4.08616	None	upregulated	upregulated
EVM0071043	only upregulated in both 4x Cl lines	35.3989	57.8857	6.35783	17.2822	13.6953	55.2293	None	upregulated	upregulated
EVM0030416	only upregulated in both 4x Cl lines	112.941	128.718	17.5619	41.3155	31.1186	111.531	None	upregulated	upregulated
EVM0045801	only upregulated in both 4x Cl lines	9.46484	10.2785	0.570719	3.91626	0.439285	2.7956	None	upregulated	upregulated
EVM0086137	only upregulated in both 4x Cl lines	41.948	58.0374	27.3718	53.2861	29.4899	67.2702	None	upregulated	upregulated
EVM0028390	only upregulated in both 4x Cl lines	1.8814	2.83464	0.906042	1.88443	0.718521	2.85398	None	upregulated	upregulated
EVM0027269	only upregulated in both 4x Cl lines	3.42846	4.07493	1.19674	2.77731	1.84081	3.50641	None	upregulated	upregulated
EVM0048715	only upregulated in both 4x Cl lines	79.435	132.405	60.6576	120.56	64.4831	131.745	None	upregulated	upregulated
EVM0055433	only upregulated in both 4x Cl lines	1.92221	2.81474	0.846308	3.68688	1.50923	9.1364	None	upregulated	upregulated
EVM0049483	only upregulated in both 4x Cl lines	5.46609	5.59357	2.76566	10.7895	4.50675	21.6728	None	upregulated	upregulated
EVM0030352	only upregulated in both 4x Cl lines	12.9581	17.3793	6.20904	11.8678	6.63805	16.615	None	upregulated	upregulated
EVM0049335	only upregulated in both 4x Cl lines	14.0758	23.1392	7.71427	18.6483	7.41836	30.1677	None	upregulated	upregulated
EVM0019000	only upregulated in both 4x Cl lines	7.2391	9.88509	2.37566	7.12871	2.60208	10.2947	None	upregulated	upregulated
EVM0076202	only upregulated in both 4x Cl lines	5.6148	7.16708	2.51309	7.39302	1.73252	7.79953	None	upregulated	upregulated
EVM0035758	only upregulated in both 4x Cl lines	11.7059	17.479	6.95522	17.3328	6.60328	22.5022	None	upregulated	upregulated
EVM0057545	only upregulated in both 4x Cl lines	28.9045	21.8542	12.2592	23.4649	13.7759	39.1019	None	upregulated	upregulated
EVM0024792	only upregulated in both 4x Cl lines	9.06907	11.5934	5.59815	11.4924	5.70643	13.6522	None	upregulated	upregulated
EVM0012574	only upregulated in both 4x Cl lines	6.9027	7.82211	3.58229	7.62242	3.6665	9.48052	None	upregulated	upregulated
EVM0012019	only upregulated in both 4x Cl lines	182.304	256.942	100.579	217.457	114.836	268.435	None	upregulated	upregulated
EVM0070052	only upregulated in both 4x Cl lines	4.90221	6.77917	2.46175	7.46591	2.65048	9.25015	None	upregulated	upregulated
EVM0075521	only upregulated in both 4x Cl lines	92.8302	136.485	59.0505	124.657	63.8052	145.078	None	upregulated	upregulated
EVM0058491	only upregulated in both 4x Cl lines	1.49243	1.00421	1.09837	2.64447	0.707814	2.86086	None	upregulated	upregulated
EVM0007743	only upregulated in both 4x Cl lines	61.534	112.389	24.5168	57.9407	31.6106	76.3689	None	upregulated	upregulated
EVM0033291	only upregulated in both 4x Cl lines	11.2411	19.6828	5.02825	10.2987	5.32803	15.6252	None	upregulated	upregulated
EVM0004841	only upregulated in both 4x Cl lines	11.8636	20.9461	4.76293	11.3589	5.28318	17.5241	None	upregulated	upregulated
EVM0041378	only upregulated in both 4x Cl lines	46.6852	80.9359	24.975	70.8676	36.222	84.9368	None	upregulated	upregulated
EVM0012625	only upregulated in both 4x Cl lines	9.63084	16.3967	5.70766	10.7973	5.3026	15.4164	None	upregulated	upregulated
EVM0031447	only upregulated in both 4x Cl lines	243.482	341.465	238.441	454.851	269.226	523.262	None	upregulated	upregulated
EVM0085204	only upregulated in both 4x Cl lines	21.3705	34.768	2.10163	5.61466	3.00087	5.80795	None	upregulated	upregulated
EVM0020921	only upregulated in both 4x Cl lines	50.5703	95.9266	17.634	40.9036	27.4328	61.7352	None	upregulated	upregulated
EVM0059772	only upregulated in both 4x Cl lines	38.7224	66.1568	29.2881	66.0043	33.7129	75.5022	None	upregulated	upregulated
EVM0007883	only upregulated in both 4x Cl lines	7.05185	11.3781	2.36667	4.75303	2.66501	6.78784	None	upregulated	upregulated
EVM0035736	only upregulated in both 4x Cl lines	67.6295	97.286	33.871	78.6626	32.3292	109.53	None	upregulated	upregulated
EVM0052789	only upregulated in both 4x Cl lines	2.81748	3.5337	1.95477	4.08164	1.71857	4.46914	None	upregulated	upregulated
EVM0005807	only upregulated in both 4x Cl lines	36.3592	66.5833	18.7257	91.538	18.5035	79.6331	None	upregulated	upregulated
EVM0044357	only upregulated in both 4x Cl lines	66.2674	93.112	39.0129	86.4787	40.899	108.497	None	upregulated	upregulated
EVM0009865	only upregulated in both 4x Cl lines	106.811	161.884	45.5681	136.722	54.0506	169.363	None	upregulated	upregulated
EVM0069194	only upregulated in both 4x Cl lines	114.715	168.167	66.1661	144.854	47.3953	155.766	None	upregulated	upregulated
EVM0018160	only upregulated in both 4x Cl lines	22.1108	21.1222	2.71184	17.9917	3.02485	37.3858	None	upregulated	upregulated
EVM0039108	only upregulated in both 4x Cl lines	17.7958	30.867	14.7389	33.5344	14.6823	30.4313	None	upregulated	upregulated
EVM0028600	only upregulated in both 4x Cl lines	2.45398	3.45623	2.3278	6.1109	4.06176	9.91895	None	upregulated	upregulated
EVM0064368	only upregulated in both 4x Cl lines	37.4542	44.2528	10.4647	23.4455	23.7842	52.7407	None	upregulated	upregulated
EVM0023706	only upregulated in both 4x Cl lines	60.8741	58.4618	20.9996	45.8599	38.4035	74.1796	None	upregulated	upregulated
EVM0001306	only upregulated in both 4x Cl lines	26.9312	27.9952	5.94302	18.1376	9.8693	25.5822	None	upregulated	upregulated
EVM0038641	only upregulated in both 4x Cl lines	85.7975	90.3206	30.2212	71.5639	44.1176	115.544	None	upregulated	upregulated
EVM0000258	only upregulated in both 4x Cl lines	51.4256	90.3593	5.87726	26.9998	4.44289	45.367	None	upregulated	upregulated
EVM0039785	only upregulated in both 4x Cl lines	2.3846	4.93546	0.314075	2.091	3.30723	7.18289	None	upregulated	upregulated
EVM0064263	only upregulated in both 4x Cl lines	413.316	737.507	84.1888	409.327	103.762	632.824	None	upregulated	upregulated
EVM0034887	only upregulated in both 4x Cl lines	204.787	240.67	155.031	318.533	140.232	338.735	None	upregulated	upregulated
EVM0003786	only upregulated in both 4x Cl lines	1.82025	2.45469	0.762397	3.22167	0.618118	4.11972	None	upregulated	upregulated
EVM0068863	only upregulated in both 4x Cl lines	6.69434	8.03419	3.54533	7.82059	3.58116	9.51726	None	upregulated	upregulated
EVM0060402	only upregulated in both 4x Cl lines	1.10496	2.56598	3.67787	9.07472	1.86626	5.48312	None	upregulated	upregulated
EVM0029025	only upregulated in both 4x Cl lines	12.8573	12.3894	3.12954	7.70301	1.73041	5.16637	None	upregulated	upregulated
EVM0087815	only upregulated in both 4x Cl lines	9.83552	9.13738	3.87008	10.1425	5.0439	14.2065	None	upregulated	upregulated
EVM0036028	only upregulated in both 4x Cl lines	8.53195	10.7877	3.93384	9.92742	5.34391	12.9896	None	upregulated	upregulated
EVM0000745	only upregulated in both 4x Cl lines	193.218	344.037	56.3878	176.275	60.2319	274.565	None	upregulated	upregulated
EVM0017887	only upregulated in both 4x Cl lines	81.4414	106.408	33.5304	83.5513	43.9017	134.922	None	upregulated	upregulated
EVM0035405	only upregulated in both 4x Cl lines	21.0064	33.9263	10.3634	74.8602	8.02103	83.4213	None	upregulated	upregulated
EVM0082931	only upregulated in both 4x Cl lines	7.15268	10.8635	3.31467	6.42079	3.01153	6.67434	None	upregulated	upregulated
EVM0004697	only upregulated in both 4x Cl lines	12.8808	20.781	2.375	7.12583	2.65949	6.18601	None	upregulated	upregulated
EVM0080602	only upregulated in both 4x Cl lines	11.371	18.0766	5.44078	12.8694	5.64801	13.716	None	upregulated	upregulated
EVM0028633	only upregulated in both 4x Cl lines	5.54813	8.24498	2.57367	5.54293	2.59635	5.44782	None	upregulated	upregulated
EVM0052461	only upregulated in both 4x Cl lines	1.56962	2.712	0.745877	1.76986	0.887096	2.12054	None	upregulated	upregulated
EVM0021001	only upregulated in both 4x Cl lines	337.583	431.283	80.4181	160.057	79.2381	184.35	None	upregulated	upregulated
EVM0057843	only upregulated in both 4x Cl lines	72.0197	60.2723	8.76371	32.1071	9.16022	72.2176	None	upregulated	upregulated
EVM0048501	only upregulated in both 4x Cl lines	72.3024	135.466	59.1705	120.136	49.1977	147.177	None	upregulated	upregulated
EVM0032696	only upregulated in both 4x Cl lines	121.94	72.6522	42.7644	120.903	34.0807	127.351	None	upregulated	upregulated
EVM0034849	only upregulated in both 4x Cl lines	9.43186	13.3946	8.97472	18.457	5.59178	11.5012	None	upregulated	upregulated
EVM0006762	only upregulated in both 4x Cl lines	0.885797	1.23759	2.13879	5.34304	0.557714	2.87244	None	upregulated	upregulated
EVM0021758	only upregulated in both 4x Cl lines	19.1346	34.0927	13.3869	29.4909	14.3541	40.7603	None	upregulated	upregulated
EVM0055930	only upregulated in both 4x Cl lines	18.4384	29.4942	14.4263	57.327	10.4064	61.0275	None	upregulated	upregulated
EVM0046570	only upregulated in both 4x Cl lines	75.7943	71.3768	29.815	64.3628	31.0901	63.5771	None	upregulated	upregulated
EVM0089068	only upregulated in both 4x Cl lines	17.8233	17.0607	7.63133	14.8878	8.10864	19.1758	None	upregulated	upregulated
EVM0085967	only upregulated in both 4x Cl lines	26.6584	46.5504	20.6303	49.4625	17.1313	60.0175	None	upregulated	upregulated
EVM0086233	only upregulated in both 4x Cl lines	9.14425	7.83083	2.05289	5.68672	5.19415	16.3802	None	upregulated	upregulated
EVM0014651	only upregulated in both 4x Cl lines	7.83673	10.3938	2.97501	8.81147	4.90136	21.5219	None	upregulated	upregulated
EVM0056783	only upregulated in both 4x Cl lines	10.9468	13.7982	6.53547	15.3375	5.51079	18.1906	None	upregulated	upregulated
EVM0062486	only upregulated in both 4x Cl lines	0.608706	1.25874	1.05655	2.6822	0.970436	2.44197	None	upregulated	upregulated
EVM0085877	only upregulated in both 4x Cl lines	0.962068	1.49973	0.652487	1.28883	0.66457	1.5918	None	upregulated	upregulated
EVM0016054	only upregulated in both 4x Cl lines	46.2964	29.4192	28.7022	84.3604	60.5515	119.512	None	upregulated	upregulated
EVM0055382	only upregulated in both 4x Cl lines	23.2088	40.9513	15.4247	38.0982	15.4061	37.2098	None	upregulated	upregulated
EVM0058351	only upregulated in both 4x Cl lines	157.853	296.91	37.9694	138.738	62.781	215.747	None	upregulated	upregulated
EVM0058653	only upregulated in both 4x Cl lines	14.7859	17.5222	6.26987	20.0405	7.05855	23.4483	None	upregulated	upregulated
EVM0085796	only upregulated in both 4x Cl lines	247.136	358.079	63.91	166.399	144.131	274.034	None	upregulated	upregulated
EVM0013782	only upregulated in both 4x Cl lines	1.24399	1.67939	2.1407	6.60103	1.32932	3.29626	None	upregulated	upregulated
EVM0021431	only upregulated in both 4x Cl lines	2.50255	4.00303	1.39117	3.85915	1.29368	3.51546	None	upregulated	upregulated
EVM0047718	only upregulated in both 4x Cl lines	59.1931	51.0056	23.2183	47.001	19.1635	71.0362	None	upregulated	upregulated
EVM0049424	only upregulated in both 4x Cl lines	4.97413	7.8349	2.19313	4.5824	1.79903	5.52801	None	upregulated	upregulated
EVM0053839	only upregulated in both 4x Cl lines	24.5218	29.744	14.9824	35.5357	14.4993	42.86	None	upregulated	upregulated
EVM0058840	only upregulated in both 4x Cl lines	32.2106	53.1657	21.4492	47.3328	24.794	52.2655	None	upregulated	upregulated
EVM0009438	only upregulated in both 4x Cl lines	92.8028	137.696	61.372	128.914	71.6393	157.183	None	upregulated	upregulated
EVM0080439	only upregulated in both 4x Cl lines	121.456	230.838	112.171	251.195	103.276	210.322	None	upregulated	upregulated
EVM0028510	only upregulated in both 4x Cl lines	5.35228	8.44887	2.466	4.91697	3.28088	7.13629	None	upregulated	upregulated
EVM0047828	only upregulated in both 4x Cl lines	6.09884	10.3734	2.34203	5.71756	3.44575	8.3185	None	upregulated	upregulated
EVM0003892	only upregulated in both 4x Cl lines	15.9363	21.638	4.66993	9.32894	4.35459	8.8546	None	upregulated	upregulated
EVM0008965	only upregulated in both 4x Cl lines	71.1866	72.3649	14.3835	66.3495	16.4654	96.6773	None	upregulated	upregulated
EVM0054667	only upregulated in both 4x Cl lines	52.1816	93.8336	24.714	152.132	24.0621	144.81	None	upregulated	upregulated
EVM0029536	only upregulated in both 4x Cl lines	49.3084	68.3826	31.1038	59.1739	33.721	72.3002	None	upregulated	upregulated
EVM0001606	only upregulated in both 4x Cl lines	258.251	303.583	1.73493	32.9287	1.66674	43.5139	None	upregulated	upregulated
EVM0001666	only upregulated in both 4x Cl lines	103.861	94.877	0.414116	8.75701	0.516989	12.6927	None	upregulated	upregulated
EVM0075032	only upregulated in both 4x Cl lines	444.506	781.103	264.294	622.804	273.372	645.239	None	upregulated	upregulated
EVM0076991	only upregulated in both 4x Cl lines	2.91879	3.74171	0.725159	1.5732	1.02553	3.02326	None	upregulated	upregulated
EVM0018450	only upregulated in both 4x Cl lines	14.0971	22.5566	10.2143	23.4228	9.34329	22.6123	None	upregulated	upregulated
EVM0085210	only upregulated in both 4x Cl lines	9.81284	13.7158	3.61133	10.62	9.7582	31.8892	None	upregulated	upregulated
EVM0013697	only upregulated in both 4x Cl lines	5.86292	8.24267	4.19885	9.37213	3.78263	9.40588	None	upregulated	upregulated
EVM0024214	only upregulated in both 4x Cl lines	19.0426	33.4567	2.52882	12.1635	5.37741	23.8502	None	upregulated	upregulated
EVM0061710	only upregulated in both 4x Cl lines	50.5861	65.5202	13.011	31.4568	10.9157	39.5543	None	upregulated	upregulated
EVM0087297	only upregulated in both 4x Cl lines	127.332	136.108	33.7122	79.059	21.7885	149.624	None	upregulated	upregulated
EVM0058025	only upregulated in both 4x Cl lines	147.413	118.816	31.6902	80.2264	24.8413	156.188	None	upregulated	upregulated
EVM0021678	only upregulated in both 4x Cl lines	48.7477	83.3218	11.3702	35.7699	11.2659	55.9558	None	upregulated	upregulated
EVM0006133	only upregulated in both 4x Cl lines	5.78489	5.80146	2.20221	6.38548	0.568081	5.83336	None	upregulated	upregulated
EVM0010437	only upregulated in both 4x Cl lines	1.59168	1.60338	5.27226	11.6877	3.73336	9.24407	None	upregulated	upregulated
EVM0033075	only upregulated in both 4x Cl lines	116.689	218.695	66.1423	127.825	69.5771	170.056	None	upregulated	upregulated
EVM0067877	only upregulated in both 4x Cl lines	0.624812	0.980971	0.610853	1.30574	0.556037	1.28743	None	upregulated	upregulated
EVM0071936	only upregulated in both 4x Cl lines	33.903	33.2922	9.70742	47.9112	9.69241	55.2492	None	upregulated	upregulated
EVM0039597	only upregulated in both 4x Cl lines	275.569	492.766	36.9445	159.91	35.6733	191.185	None	upregulated	upregulated
EVM0019065	only upregulated in both 4x Cl lines	29.0834	31.5603	17.7613	49.2721	17.3766	65.6541	None	upregulated	upregulated
EVM0031061	only upregulated in both 4x Cl lines	24.3994	26.6522	15.4811	41.9072	14.8114	60.1004	None	upregulated	upregulated
EVM0059098	only upregulated in both 4x Cl lines	53.1645	72.7056	6.00197	23.7071	5.19659	29.4174	None	upregulated	upregulated
EVM0038758	only upregulated in both 4x Cl lines	0.881442	1.26789	0.444676	1.10516	0.457652	1.04661	None	upregulated	upregulated
EVM0082737	only upregulated in both 4x Cl lines	34.1831	64.4767	12.973	64.4174	11.1411	101.717	None	upregulated	upregulated
EVM0032115	only upregulated in both 4x Cl lines	15.1875	15.5438	6.80894	14.7025	7.33309	24.6019	None	upregulated	upregulated
EVM0002829	only upregulated in both 4x Cl lines	36.0773	54.8893	20.7354	41.8909	21.2557	47.9142	None	upregulated	upregulated
EVM0043146	only upregulated in both 4x Cl lines	456.264	407.864	113.775	221.186	92.6316	239.026	None	upregulated	upregulated
EVM0049880	only upregulated in both 4x Cl lines	264.888	142.388	74.5128	236.771	55.1912	270.662	None	upregulated	upregulated
EVM0052262	only upregulated in both 4x Cl lines	75.0083	44.0487	32.5652	89.1853	22.6297	105.482	None	upregulated	upregulated
EVM0032616	only upregulated in both 4x Cl lines	49.184	80.1248	36.5841	75.4076	39.8085	90.2267	None	upregulated	upregulated
EVM0000581	only upregulated in both 4x Cl lines	17.4551	32.0957	2.99336	34.3808	4.28611	56.0946	None	upregulated	upregulated
EVM0063246	only upregulated in both 4x Cl lines	41.8072	32.9319	11.2841	54.6097	11.1891	52.7747	None	upregulated	upregulated
EVM0082349	only upregulated in both 4x Cl lines	12.0626	20.7563	1.23158	13.493	2.15833	23.5047	None	upregulated	upregulated
EVM0048871	only upregulated in both 4x Cl lines	60.5267	67.6008	17.9374	118.812	13.7504	87.2761	None	upregulated	upregulated
EVM0062096	only upregulated in both 4x Cl lines	5.78841	6.11463	5.21528	12.0659	4.46278	9.11758	None	upregulated	upregulated
EVM0070049	only upregulated in both 4x Cl lines	34.5239	22.4052	9.43217	19.41	12.282	50.3126	None	upregulated	upregulated
EVM0053995	only upregulated in both 4x Cl lines	22.3343	39.5424	19.839	81.075	14.8497	85.6085	None	upregulated	upregulated
EVM0072931	only upregulated in both 4x Cl lines	26.927	35.9198	9.53766	26.6481	12.8035	41.1285	None	upregulated	upregulated
EVM0053725	only upregulated in both 4x Cl lines	1219.23	631.549	367.98	1096.39	344.343	1515.27	None	upregulated	upregulated
EVM0053189	only upregulated in both 4x Cl lines	8.86743	8.55852	2.77762	15.3985	2.8873	19.4259	None	upregulated	upregulated
EVM0079273	only upregulated in both 4x Cl lines	3.91713	7.32673	1.9859	4.74461	2.46727	8.1257	None	upregulated	upregulated
EVM0038192	only upregulated in both 4x Cl lines	2.4289	3.49943	1.22447	2.32447	1.37636	3.26211	None	upregulated	upregulated
EVM0033100	only upregulated in both 4x Cl lines	11.9881	19.9196	6.87976	16.2146	7.55485	22.5098	None	upregulated	upregulated
EVM0011824	only upregulated in both 4x Cl lines	80.2582	143.791	17.6088	115.692	20.7065	182.3	None	upregulated	upregulated
EVM0078776	only upregulated in both 4x Cl lines	3.8104	2.49655	0.561318	1.63038	0.652903	5.13006	None	upregulated	upregulated
EVM0015107	only upregulated in both 4x Cl lines	18.9439	24.3743	8.69793	21.0734	10.5516	33.7768	None	upregulated	upregulated
EVM0022117	only upregulated in both 4x Cl lines	141.585	136.518	35.5013	133.024	17.7367	213.591	None	upregulated	upregulated
EVM0029377	only upregulated in both 4x Cl lines	3.12661	2.1103	2.3281	4.67718	2.27231	4.97532	None	upregulated	upregulated
EVM0062352	only upregulated in both 4x Cl lines	188.527	162.778	48.7787	165.075	23.3477	254.322	None	upregulated	upregulated
EVM0014616	only upregulated in both 4x Cl lines	11.3825	19.3248	6.06486	12.4405	6.09707	26.4964	None	upregulated	upregulated
EVM0073284	only upregulated in both 4x Cl lines	2.62013	4.64876	0.72656	2.43685	0.650473	3.38351	None	upregulated	upregulated
EVM0035443	only upregulated in both 4x Cl lines	11.4936	19.0699	3.39352	9.99637	3.12024	17.7751	None	upregulated	upregulated
EVM0084464	only upregulated in both 4x Cl lines	5.56955	7.08246	19.1839	51.9668	7.99641	30.1998	None	upregulated	upregulated
EVM0082833	only upregulated in both 4x Cl lines	10.8376	16.1852	6.44032	12.9725	8.37196	15.8703	None	upregulated	upregulated
EVM0019949	only upregulated in both 4x Cl lines	2.41224	1.96008	0.550124	1.23915	0.490051	2.42545	None	upregulated	upregulated
EVM0045545	only upregulated in both 4x Cl lines	22.2693	17.0012	3.20674	22.5963	2.18738	26.6654	None	upregulated	upregulated
EVM0038874	only upregulated in both 4x Cl lines	111.747	91.1574	16.7348	123.325	14.8549	144.046	None	upregulated	upregulated
EVM0008413	only upregulated in both 4x Cl lines	0.8023	1.38526	1.33243	2.98259	0.877416	1.94755	None	upregulated	upregulated
EVM0082699	only upregulated in both 4x Cl lines	2.36182	4.29155	0.38827	1.32071	0.573477	5.27367	None	upregulated	upregulated
EVM0011071	only upregulated in both 4x Cl lines	6.32759	10.0711	4.31153	8.50011	3.95074	11.5052	None	upregulated	upregulated
EVM0000133	only upregulated in both 4x Cl lines	26.0118	28.0003	1.14745	3.87417	1.67595	10.6961	None	upregulated	upregulated
EVM0016711	only upregulated in both 4x Cl lines	9.53899	15.3503	5.49685	13.9628	5.71755	15.8834	None	upregulated	upregulated
EVM0043091	only upregulated in both 4x Cl lines	9.28472	7.98102	8.70225	18.8644	10.1485	23.9676	None	upregulated	upregulated
EVM0020082	only upregulated in both 4x Cl lines	2.4333	2.59525	2.74411	5.80082	2.47364	7.12053	None	upregulated	upregulated
EVM0022490	only upregulated in both 4x Cl lines	19.0535	27.9076	10.7716	21.3284	7.1941	26.2574	None	upregulated	upregulated
EVM0028458	only upregulated in both 4x Cl lines	64.2375	56.2785	16.1389	39.884	27.4581	85.6337	None	upregulated	upregulated
EVM0010376	only upregulated in both 4x Cl lines	3.31053	4.52415	0.983488	2.47079	1.03582	3.38629	None	upregulated	upregulated
EVM0037803	only upregulated in both 4x Cl lines	2.57159	2.15827	0.522359	1.39904	0.677778	1.66326	None	upregulated	upregulated
EVM0087195	only upregulated in both 4x Cl lines	3.63923	5.90262	2.07966	4.77145	1.49885	3.87828	None	upregulated	upregulated
EVM0027306	only upregulated in both 4x Cl lines	19.1582	26.7084	10.4093	24.8979	7.89803	16.2495	None	upregulated	upregulated
EVM0026363	only upregulated in both 4x Cl lines	21.2743	30.5417	9.33522	29.9371	10.8264	57.4511	None	upregulated	upregulated
EVM0013050	only upregulated in both 4x Cl lines	1.47142	2.48195	1.04835	2.59471	1.07613	2.64276	None	upregulated	upregulated
EVM0002621	only upregulated in both 4x Cl lines	17.3322	28.39	2.50494	40.8301	3.19189	66.7123	None	upregulated	upregulated
EVM0071452	only upregulated in both 4x Cl lines	3.91759	4.65214	0.672073	7.57086	0.65908	11.7642	None	upregulated	upregulated
EVM0069192	only upregulated in both 4x Cl lines	8.66892	9.36076	1.52609	14.6978	1.46296	20.8033	None	upregulated	upregulated
EVM0088221	only upregulated in both 4x Cl lines	2.60048	2.64391	0.343901	4.81035	0.489496	5.43673	None	upregulated	upregulated
EVM0070456	only upregulated in both 4x Cl lines	3.77606	3.43435	0.430336	2.0517	0.95763	5.25331	None	upregulated	upregulated
EVM0000622	only upregulated in both 4x Cl lines	10.9511	11.398	3.44445	16.0995	5.91738	27.1833	None	upregulated	upregulated
EVM0083950	only upregulated in both 4x Cl lines	3.53447	5.22687	0.783076	5.32023	2.28986	9.24944	None	upregulated	upregulated
EVM0057904	only upregulated in both 4x Cl lines	21.3597	24.5547	13.9082	30.8258	13.3274	33.4534	None	upregulated	upregulated
EVM0084364	only upregulated in both 4x Cl lines	16.1929	22.6214	11.0744	23.5995	10.6689	24.6814	None	upregulated	upregulated
EVM0067401	only upregulated in both 4x Cl lines	11.6594	15.7592	7.3545	16.7005	6.7613	18.2982	None	upregulated	upregulated
EVM0045715	only upregulated in both 4x Cl lines	77.0477	64.5271	34.5808	72.4889	24.9726	61.4859	None	upregulated	upregulated
EVM0022322	only upregulated in both 4x Cl lines	28.6176	38.9758	11.7949	23.456	14.4452	30.181	None	upregulated	upregulated
EVM0084317	only upregulated in both 4x Cl lines	0.724223	1.23845	0.326006	0.742661	0.223744	0.895605	None	upregulated	upregulated
EVM0025355	only upregulated in both 4x Cl lines	81.7973	126.544	51.8149	105.445	61.2735	132.882	None	upregulated	upregulated
EVM0064003	only upregulated in both 4x Cl lines	5.31669	8.02723	2.05851	6.65918	2.08791	7.50477	None	upregulated	upregulated
EVM0053384	only upregulated in both 4x Cl lines	5.54356	9.07264	2.88653	6.58866	2.3983	10.1285	None	upregulated	upregulated
EVM0036554	only upregulated in both 4x Cl lines	10.3866	16.5742	4.84443	14.6159	4.40279	18.3889	None	upregulated	upregulated
EVM0029961	only upregulated in both 4x Cl lines	93.2804	103.935	19.815	91.5656	21.2134	132.499	None	upregulated	upregulated
EVM0003608	only upregulated in both 4x Cl lines	93.0179	136.764	17.4279	94.6177	19.9067	146.796	None	upregulated	upregulated
EVM0038390	only upregulated in both 4x Cl lines	17.726	23.2756	3.08253	18.0652	1.48188	38.7412	None	upregulated	upregulated
EVM0055561	only upregulated in both 4x Cl lines	17.5629	22.7243	2.7566	18.7932	2.52344	22.1343	None	upregulated	upregulated
EVM0040836	only upregulated in both 4x Cl lines	67.008	85.6138	12.4445	82.2472	10.6115	85.7641	None	upregulated	upregulated
EVM0014033	only upregulated in both 4x Cl lines	20.7341	27.7068	12.0385	26.3361	10.5781	34.1704	None	upregulated	upregulated
EVM0058930	only upregulated in both 4x Cl lines	6.58221	10.8758	4.25981	8.86077	4.8718	10.3288	None	upregulated	upregulated
EVM0060441	only upregulated in both 4x Cl lines	7.08214	3.78637	4.58451	10.8279	3.22419	7.50695	None	upregulated	upregulated
EVM0022050	only upregulated in both 4x Cl lines	43.8838	73.464	25.5797	72.3304	19.2583	82.8552	None	upregulated	upregulated
EVM0021989	only upregulated in both 4x Cl lines	3.51597	4.72363	1.22846	3.67249	1.65388	5.27431	None	upregulated	upregulated
EVM0037765	only upregulated in both 4x Cl lines	40.6944	36.0408	3.34921	6.34567	4.80501	10.1222	None	upregulated	upregulated
EVM0041704	only upregulated in both 4x Cl lines	9.66072	16.9949	2.64372	6.6518	2.53523	7.93364	None	upregulated	upregulated
EVM0012894	only upregulated in both 4x Cl lines	140.569	201.355	91.5519	177.871	114.52	233.232	None	upregulated	upregulated
EVM0061662	only upregulated in both 4x Cl lines	27.4117	33.071	15.1154	31.3834	15.8519	35.2803	None	upregulated	upregulated
EVM0054006	only upregulated in both 4x Cl lines	0.800777	0.560432	0.193854	0.425356	0.199493	1.13338	None	upregulated	upregulated
EVM0011358	only upregulated in both 4x Cl lines	62.0814	45.6805	8.05874	29.4053	14.3153	93.8631	None	upregulated	upregulated
EVM0086991	only upregulated in both 4x Cl lines	60.6148	91.4046	14.0687	44.7634	21.2796	115.601	None	upregulated	upregulated
EVM0086297	only upregulated in both 4x Cl lines	10.4851	18.9657	3.85743	10.7249	6.42456	16.0111	None	upregulated	upregulated
EVM0071116	only upregulated in both 4x Cl lines	116.061	141.219	69.2234	152.975	71.842	183.932	None	upregulated	upregulated
EVM0064240	only upregulated in both 4x Cl lines	7.05889	12.6061	4.33531	10.0438	4.05312	10.2699	None	upregulated	upregulated
EVM0026474	only upregulated in both 4x Cl lines	77.8571	57.683	19.7763	48.0954	25.5366	98.535	None	upregulated	upregulated
EVM0009934	only upregulated in both 4x Cl lines	8.24663	4.13452	1.59877	4.05438	2.10998	10.4332	None	upregulated	upregulated
EVM0055212	only upregulated in both 4x Cl lines	63.2614	32.7254	19.4187	41.2647	14.9189	83.6162	None	upregulated	upregulated
EVM0086684	only upregulated in both 4x Cl lines	141.253	158.983	73.3411	141.676	59.4486	129.615	None	upregulated	upregulated
EVM0022942	only upregulated in both 4x Cl lines	418.691	526.088	172.52	328.287	173.117	477.793	None	upregulated	upregulated
EVM0054166	only upregulated in both 4x Cl lines	36.1807	63.4492	17.9488	56.0681	14.2946	73.5454	None	upregulated	upregulated
EVM0035059	only upregulated in both 4x Cl lines	423.417	496.915	75.7604	178.311	86.6112	255.543	None	upregulated	upregulated
EVM0072818	only upregulated in both 4x Cl lines	55.0166	76.4969	17.4174	34.2727	18.8125	53.638	None	upregulated	upregulated
EVM0063975	only upregulated in both 4x Cl lines	0.502278	1.12703	0.138941	0.875744	0.246878	1.10139	None	upregulated	upregulated
EVM0018892	only upregulated in both 4x Cl lines	65.0451	86.2499	23.1338	43.389	26.7817	73.6106	None	upregulated	upregulated
EVM0064854	only upregulated in both 4x Cl lines	5.45362	7.37137	2.30135	5.43776	2.87706	6.89216	None	upregulated	upregulated
EVM0088234	only upregulated in both 4x Cl lines	3.49223	5.38313	1.82947	6.14847	2.94974	8.118	None	upregulated	upregulated
EVM0088645	only upregulated in both 4x Cl lines	9.26494	5.34862	0.526938	2.15612	0.855741	5.19957	None	upregulated	upregulated
EVM0064904	only upregulated in both 4x Cl lines	93.6394	141.887	30.088	58.3394	20.1608	67.5822	None	upregulated	upregulated
EVM0071956	only upregulated in both 4x Cl lines	3.43453	5.41384	1.25167	7.0824	2.18058	9.12284	None	upregulated	upregulated
EVM0058425	only upregulated in both 4x Cl lines	28.4337	35.1183	6.06059	11.712	5.02416	42.3826	None	upregulated	upregulated
EVM0077833	only upregulated in both 4x Cl lines	32.7434	40.4902	20.2037	41.2106	21.3754	49.7305	None	upregulated	upregulated
EVM0053358	only upregulated in both 4x Cl lines	101.601	144.373	67.0897	146.549	74.7726	202.069	None	upregulated	upregulated
EVM0055549	only upregulated in both 4x Cl lines	35.0168	48.729	11.3744	25.3381	12.0535	38.7746	None	upregulated	upregulated
EVM0004014	only upregulated in both 4x Cl lines	605.489	426.354	96.8521	375.965	61.4464	595.335	None	upregulated	upregulated
EVM0014670	only upregulated in both 4x Cl lines	37.9679	47.51	24.3236	59.7162	22.1165	68.5274	None	upregulated	upregulated
EVM0088043	only upregulated in both 4x Cl lines	5.86078	10.7152	2.51506	7.14162	3.08963	9.22858	None	upregulated	upregulated
EVM0079943	only upregulated in both 4x Cl lines	51.7794	40.2253	25.4943	48.4942	30.5198	73.4896	None	upregulated	upregulated
EVM0077486	only upregulated in both 4x Cl lines	46.6873	67.2964	31.3535	92.2545	30.0858	85.452	None	upregulated	upregulated
EVM0024034	only upregulated in both 4x Cl lines	18.1645	34.2621	9.09359	25.807	11.2834	34.4281	None	upregulated	upregulated
EVM0022454	only upregulated in both 4x Cl lines	8.02637	13.4876	2.30787	9.08198	3.51182	15.2224	None	upregulated	upregulated
EVM0062563	only upregulated in both 4x Cl lines	18.3327	29.0209	8.38403	26.8174	10.3314	37.7148	None	upregulated	upregulated
EVM0032983	only upregulated in both 4x Cl lines	5.52792	9.05319	1.89002	6.55114	2.61508	11.3844	None	upregulated	upregulated
EVM0059692	only upregulated in both 4x Cl lines	5.15085	6.48965	2.64702	7.06958	2.03484	6.53543	None	upregulated	upregulated
EVM0055661	only upregulated in both 4x Cl lines	52.2715	93.8956	15.1461	46.3108	19.7834	70.5157	None	upregulated	upregulated
EVM0024296	only upregulated in both 4x Cl lines	58.1511	105.705	27.7978	62.5762	34.6551	95.8535	None	upregulated	upregulated
EVM0082906	only upregulated in both 4x Cl lines	19.4722	16.9598	2.948	10.5712	3.79895	21.3315	None	upregulated	upregulated
EVM0009328	only upregulated in both 4x Cl lines	7.23488	6.74224	1.33831	3.38281	1.01176	6.82066	None	upregulated	upregulated
EVM0055785	only upregulated in both 4x Cl lines	22.4019	35.6947	8.12294	20.7093	8.50398	34.389	None	upregulated	upregulated
EVM0008209	only upregulated in both 4x Cl lines	512.824	611.872	354.466	1288.87	226.166	921.377	None	upregulated	upregulated
EVM0061046	only upregulated in both 4x Cl lines	0.987655	1.24135	0.144371	1.48703	0.314717	1.47674	None	upregulated	upregulated
EVM0026360	only upregulated in both 4x Cl lines	7.42693	12.1633	1.42346	10.2166	1.50713	20.9154	None	upregulated	upregulated
EVM0047465	only upregulated in both 4x Cl lines	163.929	160.753	23.2609	85.7992	14.1995	132.082	None	upregulated	upregulated
EVM0064989	only upregulated in both 4x Cl lines	50.0687	24.3703	19.228	38.3124	14.0512	66.2442	None	upregulated	upregulated
EVM0061894	only upregulated in both 4x Cl lines	1.46181	2.33301	0.634031	3.05127	0.850828	2.7595	None	upregulated	upregulated
EVM0054224	only upregulated in both 4x Cl lines	0.927965	6.50141	0.17075	1.03682	0.536371	3.35761	None	upregulated	upregulated
EVM0073654	only upregulated in both 4x Cl lines	0.985431	1.424	0.385466	1.5628	0.441098	1.90497	None	upregulated	upregulated
EVM0077012	only upregulated in both 4x Cl lines	17.482	27.2773	14.0674	29.3552	16.4969	42.7157	None	upregulated	upregulated
EVM0056943	only upregulated in both 4x Cl lines	28.5517	45.9634	12.8356	40.1993	12.6417	54.4816	None	upregulated	upregulated
EVM0078645	only upregulated in both 4x Cl lines	247.048	458.451	135.413	330.974	113.935	399.835	None	upregulated	upregulated
EVM0070663	only upregulated in both 4x Cl lines	15.3307	22.0342	8.36931	17.5387	9.10359	24.7361	None	upregulated	upregulated
EVM0004901	only upregulated in both 4x Cl lines	14.523	26.5501	12.5483	29.4698	15.9163	39.177	None	upregulated	upregulated
EVM0058174	only upregulated in both 4x Cl lines	325.962	413.962	40.1978	172.109	39.8988	307.76	None	upregulated	upregulated
EVM0051583	only upregulated in both 4x Cl lines	2.32352	2.40576	2.17216	4.91904	0.784439	4.54318	None	upregulated	upregulated
EVM0009182	only upregulated in both 4x Cl lines	173.214	129.808	45.1346	102.563	59.2261	193.119	None	upregulated	upregulated
EVM0078075	only upregulated in both 4x Cl lines	34.912	34.8717	11.1721	70.8264	7.07837	53.9589	None	upregulated	upregulated
EVM0006689	only upregulated in both 4x Cl lines	292.981	262.075	93.9175	212.273	86.6332	284.998	None	upregulated	upregulated
EVM0012460	only upregulated in both 4x Cl lines	20.2245	11.4203	7.67871	29.6877	8.1933	53.1325	None	upregulated	upregulated
EVM0074585	only upregulated in both 4x Cl lines	39.372	44.2146	17.6391	46.7568	24.9399	52.7755	None	upregulated	upregulated
EVM0064362	only upregulated in both 4x Cl lines	47.9167	34.1297	13.199	25.7762	2.19329	11.3384	None	upregulated	upregulated
EVM0062609	only upregulated in both 4x Cl lines	15.4276	25.3303	7.6346	17.1911	7.69036	20.6913	None	upregulated	upregulated
EVM0053578	only upregulated in both 4x Cl lines	17.7611	27.9586	18.4477	35.5811	15.708	39.4187	None	upregulated	upregulated
EVM0063783	only upregulated in both 4x Cl lines	18.3891	20.5297	15.1314	40.1531	13.779	36.5903	None	upregulated	upregulated
EVM0084045	only upregulated in both 4x Cl lines	24.4407	35.9434	9.10898	22.1928	10.8724	28.9581	None	upregulated	upregulated
EVM0023805	only upregulated in both 4x Cl lines	11.1157	17.3154	4.53033	10.8475	4.68014	11.8162	None	upregulated	upregulated
EVM0077637	only upregulated in both 4x Cl lines	3.95216	3.07678	1.60529	3.82235	2.60467	6.80737	None	upregulated	upregulated
EVM0021740	only upregulated in both 4x Cl lines	5.96749	6.92388	2.74218	7.03754	4.68709	14.3582	None	upregulated	upregulated
EVM0022548	only upregulated in both 4x Cl lines	24.0718	38.7056	10.3315	21.7494	6.45267	30.6902	None	upregulated	upregulated
EVM0031311	only upregulated in both 4x Cl lines	75.7875	107.756	24.5692	58.2918	20.2934	87.5591	None	upregulated	upregulated
EVM0032639	only upregulated in both 4x Cl lines	0.721898	1.31378	0.425708	1.04726	0.939508	1.78977	None	upregulated	upregulated
EVM0089143	only upregulated in both 4x Cl lines	10.1077	13.7646	0.0678279	2.11187	0.288788	2.64603	None	upregulated	upregulated
EVM0035090	only upregulated in both 4x Cl lines	9.23791	13.0358	2.25119	10.9168	3.49154	22.6067	None	upregulated	upregulated
EVM0008668	only upregulated in both 4x Cl lines	3.38846	4.73093	0.924442	4.60743	1.81814	8.77863	None	upregulated	upregulated
EVM0065515	only upregulated in both 4x Cl lines	47.4897	63.2123	7.9369	34.7383	7.27114	57.8519	None	upregulated	upregulated
EVM0073463	only upregulated in both 4x Cl lines	0.392198	0.202641	0.00876527	0.406619	0.0641513	0.599124	None	upregulated	upregulated
EVM0000669	only upregulated in both 4x Cl lines	1.21878	2.1398	0.532622	1.5263	0.77788	3.06401	None	upregulated	upregulated
EVM0075904	only upregulated in both 4x Cl lines	0.328432	0.774196	0.102057	0.545429	0.275825	0.917502	None	upregulated	upregulated
EVM0030956	only upregulated in both 4x Cl lines	65.3406	59.2998	22.2342	94.4241	28.0439	138.413	None	upregulated	upregulated
EVM0005699	only upregulated in both 4x Cl lines	58.8911	48.3166	9.50306	19.0267	17.018	34.7014	None	upregulated	upregulated
EVM0024032	only upregulated in both 4x Cl lines	89.3222	84.1766	12.4875	25.5909	23.941	53.9246	None	upregulated	upregulated
EVM0000865	only upregulated in both 4x Cl lines	48.5336	91.951	39.3109	78.4705	38.5181	87.2532	None	upregulated	upregulated
EVM0000762	only upregulated in both 4x Cl lines	119.715	181.424	68.5198	132.399	93.1896	197.19	None	upregulated	upregulated
EVM0080189	only upregulated in both 4x Cl lines	29.1572	48.7624	20.583	45.3981	15.488	35.1004	None	upregulated	upregulated
EVM0054447	only upregulated in both 4x Cl lines	2.81617	4.90124	0.970938	3.75627	1.10011	3.88027	None	upregulated	upregulated
EVM0054728	only upregulated in both 4x Cl lines	30.6226	54.3793	17.8887	35.686	21.5496	47.7826	None	upregulated	upregulated
EVM0052329	only upregulated in both 4x Cl lines	27.4207	51.0992	20.2895	41.3573	21.8865	52.1289	None	upregulated	upregulated
EVM0025062	only upregulated in both 4x Cl lines	51.0666	75.9088	35.4753	72.1097	37.1463	77.7127	None	upregulated	upregulated
EVM0017909	only upregulated in both 4x Cl lines	70.6338	87.7779	43.0061	81.2055	49.0492	98.6726	None	upregulated	upregulated
EVM0068316	only upregulated in both 4x Cl lines	1227.41	1106.95	324.649	682.634	333.735	884.801	None	upregulated	upregulated
EVM0042791	only upregulated in both 4x Cl lines	7.21133	12.4853	5.27511	12.6174	6.78382	15.6709	None	upregulated	upregulated
EVM0002506	only upregulated in both 4x Cl lines	19.9075	29.97	12.994	25.1984	13.5627	27.2607	None	upregulated	upregulated
EVM0035037	only upregulated in both 4x Cl lines	6.32489	10.4659	3.08576	7.21387	2.58378	8.43033	None	upregulated	upregulated
EVM0043696	only upregulated in both 4x Cl lines	23.8611	34.3855	12.6876	26.1833	12.202	29.418	None	upregulated	upregulated
EVM0071855	only upregulated in both 4x Cl lines	69.5783	54.6366	26.0556	58.7908	22.1511	63.8671	None	upregulated	upregulated
EVM0056705	only upregulated in both 4x Cl lines	0.0450364	0.263742	0.0729695	1.65635	0	0.506315	None	upregulated	upregulated
EVM0061502	only upregulated in both 4x Cl lines	25.3207	35.3935	13.5486	27.2892	13.6104	27.0572	None	upregulated	upregulated
EVM0016045	only upregulated in both 4x Cl lines	30.254	45.3199	18.4625	39.9075	17.3552	55.844	None	upregulated	upregulated
EVM0002661	only upregulated in both 4x Cl lines	10.7286	15.3064	3.34327	14.1581	6.8277	16.9361	None	upregulated	upregulated
EVM0068788	only upregulated in both 4x Cl lines	1.09878	0.151747	1.50055	4.57149	0.463921	2.30296	None	upregulated	upregulated
EVM0016847	only upregulated in both 4x Cl lines	326.237	520.441	164.969	410.04	135.992	659.852	None	upregulated	upregulated
EVM0032420	only upregulated in both 4x Cl lines	4.89959	7.70715	3.43612	7.58745	2.93884	7.96827	None	upregulated	upregulated
EVM0009807	only upregulated in both 4x Cl lines	70.6311	82.0503	41.772	90.3656	36.2235	122.962	None	upregulated	upregulated
EVM0024475	only upregulated in both 4x Cl lines	9.99102	13.4972	6.7352	15.4508	7.76248	16.9195	None	upregulated	upregulated
EVM0029205	only upregulated in both 4x Cl lines	120.695	115.5	20.8199	63.7843	18.2296	120.216	None	upregulated	upregulated
EVM0069199	only upregulated in both 4x Cl lines	12.7671	22.1896	2.43373	12.4449	1.65203	27.8737	None	upregulated	upregulated
EVM0013293	only upregulated in both 4x Cl lines	36.5273	33.4301	5.51676	26.0789	8.27074	62.3563	None	upregulated	upregulated
EVM0035323	only upregulated in both 4x Cl lines	22.4199	26.8703	3.9235	12.854	2.09836	32.093	None	upregulated	upregulated
EVM0053496	only upregulated in both 4x Cl lines	27.2338	25.8189	3.50173	25.2878	6.12087	57.298	None	upregulated	upregulated
EVM0073368	only upregulated in both 4x Cl lines	1.65295	1.78693	1.06188	2.36939	1.03247	2.55544	None	upregulated	upregulated
EVM0061701	only upregulated in both 4x Cl lines	47.3396	54.7253	29.3094	61.3691	27.0878	78.4172	None	upregulated	upregulated
EVM0020898	only upregulated in both 4x Cl lines	19.4012	18.3257	10.9549	23.1612	10.92	27.4879	None	upregulated	upregulated
EVM0016922	only upregulated in both 4x Cl lines	2.9774	3.64306	0.918955	1.91865	1.01925	2.2422	None	upregulated	upregulated
EVM0061448	only upregulated in both 4x Cl lines	1.7902	1.62831	1.32719	3.59981	0.974398	4.43168	None	upregulated	upregulated
EVM0041502	only upregulated in both 4x Cl lines	67.2967	123.171	42.5404	106.869	36.7112	121.572	None	upregulated	upregulated
EVM0028135	only upregulated in both 4x Cl lines	6.63349	10.3494	2.02219	5.12109	4.72415	9.01774	None	upregulated	upregulated
EVM0005106	only upregulated in both 4x Cl lines	1.99307	2.55627	2.18612	5.58282	1.51036	6.21625	None	upregulated	upregulated
EVM0078069	only upregulated in both 4x Cl lines	1.64703	2.65397	0.869007	1.90953	0.731354	2.26368	None	upregulated	upregulated
EVM0057338	only upregulated in both 4x Cl lines	1.93176	2.00134	3.48612	7.12248	0.988546	6.26141	None	upregulated	upregulated
EVM0070345	only upregulated in both 4x Cl lines	69.9752	83.085	22.3382	44.94	30.2788	62.6195	None	upregulated	upregulated
EVM0040046	only upregulated in both 4x Cl lines	0.251415	0.460047	0.225158	4.07703	0.16661	1.33563	None	upregulated	upregulated

## Sheet: Table S3
Table S3 List of tetraploid-specific downregulated genes. (genes only downregulated in both 4x Cl lines or more pronounced downregulated levels in two 4x Cl lines)
Geneid	Type	TPM of 2x Cl-C	TPM of 2x Cl-T	TPM of 4x Cl-1-C	TPM of 4x Cl-1-T	TPM of 4x Cl-2-C	TPM of 4x Cl-2-T	Difference state of 2x Cl	Difference state of 4x Cl-1	Difference state of 4x Cl-2
EVM0057915	more pronounced downregulated levels in two 4x Cl lines	325.284	77.516	65.7232	18.7991	67.7132	15.9449	downregulated	downregulated	downregulated
EVM0042578	more pronounced downregulated levels in two 4x Cl lines	42.9295	12.6214	2.25875	0.366078	2.14308	0.196033	downregulated	downregulated	downregulated
EVM0086631	more pronounced downregulated levels in two 4x Cl lines	51.971	19.6481	5.62272	1.95719	6.54962	1.26599	downregulated	downregulated	downregulated
EVM0004640	more pronounced downregulated levels in two 4x Cl lines	4.83171	1.86928	2.06567	0.6377	1.32613	0.522918	downregulated	downregulated	downregulated
EVM0009812	more pronounced downregulated levels in two 4x Cl lines	109.258	20.5185	30.8006	12.0503	31.6701	7.57715	downregulated	downregulated	downregulated
EVM0003302	more pronounced downregulated levels in two 4x Cl lines	28.6207	4.34616	5.6572	2.32483	6.7332	1.30131	downregulated	downregulated	downregulated
EVM0083597	more pronounced downregulated levels in two 4x Cl lines	3.94974	1.76727	2.72295	1.22986	2.95854	0.937839	downregulated	downregulated	downregulated
EVM0027999	more pronounced downregulated levels in two 4x Cl lines	61.4096	21.3327	14.2742	5.83957	20.8523	6.90185	downregulated	downregulated	downregulated
EVM0034046	more pronounced downregulated levels in two 4x Cl lines	485.096	168.249	329.671	112.576	364.797	110.751	downregulated	downregulated	downregulated
EVM0017026	more pronounced downregulated levels in two 4x Cl lines	1030.62	137.052	76.861	14.0285	205.965	6.70505	downregulated	downregulated	downregulated
EVM0047258	more pronounced downregulated levels in two 4x Cl lines	155.597	21.0355	7.80059	1.73156	23.5567	1.12753	downregulated	downregulated	downregulated
EVM0038564	more pronounced downregulated levels in two 4x Cl lines	26.9847	2.31711	1.05019	0.0673926	2.41868	0.043774	downregulated	downregulated	downregulated
EVM0074102	more pronounced downregulated levels in two 4x Cl lines	850.21	97.5345	30.4938	6.27393	79.155	3.32905	downregulated	downregulated	downregulated
EVM0040681	more pronounced downregulated levels in two 4x Cl lines	275.687	28.0233	299.143	16.8437	130.805	5.93202	downregulated	downregulated	downregulated
EVM0038953	more pronounced downregulated levels in two 4x Cl lines	31.2122	11.2912	8.8169	3.65634	10.7756	3.92732	downregulated	downregulated	downregulated
EVM0014444	more pronounced downregulated levels in two 4x Cl lines	357.14	86.5367	76.6953	32.0229	115.3	38.734	downregulated	downregulated	downregulated
EVM0015766	more pronounced downregulated levels in two 4x Cl lines	8.31436	1.58495	4.85902	0.652132	3.86771	1.08771	downregulated	downregulated	downregulated
EVM0054356	more pronounced downregulated levels in two 4x Cl lines	17.6032	2.8171	6.19376	1.92688	6.64527	1.25688	downregulated	downregulated	downregulated
EVM0036294	more pronounced downregulated levels in two 4x Cl lines	49.8619	16.2024	15.5666	5.34856	18.955	4.98614	downregulated	downregulated	downregulated
EVM0027266	more pronounced downregulated levels in two 4x Cl lines	23.6182	10.0823	11.9487	4.34923	14.2843	4.02533	downregulated	downregulated	downregulated
EVM0078935	more pronounced downregulated levels in two 4x Cl lines	3.03309	1.00173	3.47782	0.525555	3.51807	0.630353	downregulated	downregulated	downregulated
EVM0070295	more pronounced downregulated levels in two 4x Cl lines	6.0114	1.98873	5.71223	0.850216	5.54016	0.754853	downregulated	downregulated	downregulated
EVM0083279	more pronounced downregulated levels in two 4x Cl lines	28.125	5.66811	0.87263	0.261145	1.14677	0.275202	downregulated	downregulated	downregulated
EVM0056132	more pronounced downregulated levels in two 4x Cl lines	51.961	6.38946	2.05434	0.425928	2.87181	0.141461	downregulated	downregulated	downregulated
EVM0062088	more pronounced downregulated levels in two 4x Cl lines	33.4748	9.82954	13.0316	5.98175	17.1648	2.85428	downregulated	downregulated	downregulated
EVM0013482	more pronounced downregulated levels in two 4x Cl lines	9.72123	2.19642	4.16708	1.56679	4.62653	1.34146	downregulated	downregulated	downregulated
EVM0059261	more pronounced downregulated levels in two 4x Cl lines	16.5188	4.74928	6.35589	2.88324	9.34622	2.8986	downregulated	downregulated	downregulated
EVM0034518	more pronounced downregulated levels in two 4x Cl lines	13.5628	2.68142	5.77063	2.17741	6.28812	1.26954	downregulated	downregulated	downregulated
EVM0026777	more pronounced downregulated levels in two 4x Cl lines	232.84	68.4058	154.445	44.438	187.912	37.5107	downregulated	downregulated	downregulated
EVM0008957	more pronounced downregulated levels in two 4x Cl lines	43.7861	15.0464	15.6127	4.5957	26.2022	4.96036	downregulated	downregulated	downregulated
EVM0086745	more pronounced downregulated levels in two 4x Cl lines	105.024	30.9164	38.2168	9.3209	58.5646	7.81054	downregulated	downregulated	downregulated
EVM0044664	more pronounced downregulated levels in two 4x Cl lines	564.387	158.356	209.347	58.2886	306.325	69.0771	downregulated	downregulated	downregulated
EVM0001986	more pronounced downregulated levels in two 4x Cl lines	11.9557	3.52733	5.57105	2.24458	8.53084	1.24419	downregulated	downregulated	downregulated
EVM0079341	more pronounced downregulated levels in two 4x Cl lines	2.23014	0.842199	2.25819	0.623334	1.68831	0.299181	downregulated	downregulated	downregulated
EVM0040808	more pronounced downregulated levels in two 4x Cl lines	10.4267	4.93072	2.63272	1.15594	4.06851	1.69284	downregulated	downregulated	downregulated
EVM0037703	more pronounced downregulated levels in two 4x Cl lines	5.54196	0.795728	0.92124	0.241721	0.780053	0.286388	downregulated	downregulated	downregulated
EVM0057877	more pronounced downregulated levels in two 4x Cl lines	17.4475	7.05708	16.9577	0.467935	25.3175	2.0428	downregulated	downregulated	downregulated
EVM0067238	more pronounced downregulated levels in two 4x Cl lines	23.5865	11.1031	20.425	2.68169	36.2297	4.2862	downregulated	downregulated	downregulated
EVM0028515	more pronounced downregulated levels in two 4x Cl lines	7.1229	2.28186	7.23012	0.493988	11.0282	1.53892	downregulated	downregulated	downregulated
EVM0011107	more pronounced downregulated levels in two 4x Cl lines	254.829	104.18	204.68	36.4661	237.58	58.3355	downregulated	downregulated	downregulated
EVM0015864	more pronounced downregulated levels in two 4x Cl lines	152.758	13.4813	4.96147	2.065	8.80652	0.532087	downregulated	downregulated	downregulated
EVM0041371	more pronounced downregulated levels in two 4x Cl lines	21.3316	6.04234	11.2399	3.65893	11.3144	3.84739	downregulated	downregulated	downregulated
EVM0023169	more pronounced downregulated levels in two 4x Cl lines	40.5601	13.695	21.352	6.57986	21.2042	6.38651	downregulated	downregulated	downregulated
EVM0005216	more pronounced downregulated levels in two 4x Cl lines	4.38702	0.931912	1.23425	0.360734	1.12263	0.203703	downregulated	downregulated	downregulated
EVM0039435	more pronounced downregulated levels in two 4x Cl lines	10.5783	5.02178	8.75405	2.83006	8.31156	2.56744	downregulated	downregulated	downregulated
EVM0034642	more pronounced downregulated levels in two 4x Cl lines	424.429	76.8405	65.9423	29.7353	101.603	28.7905	downregulated	downregulated	downregulated
EVM0032852	more pronounced downregulated levels in two 4x Cl lines	17.2636	3.66823	1.79254	0.637889	1.29574	0.390983	downregulated	downregulated	downregulated
EVM0085010	more pronounced downregulated levels in two 4x Cl lines	2.7962	1.14826	2.33824	0.99457	3.98456	0.454015	downregulated	downregulated	downregulated
EVM0009109	more pronounced downregulated levels in two 4x Cl lines	57.5155	22.3592	5.25583	2.17558	3.7816	1.40284	downregulated	downregulated	downregulated
EVM0042512	more pronounced downregulated levels in two 4x Cl lines	44.0709	18.9454	21.2402	8.76953	25.0479	4.45359	downregulated	downregulated	downregulated
EVM0064065	more pronounced downregulated levels in two 4x Cl lines	10.766	4.82656	6.2889	2.75137	6.89611	2.12083	downregulated	downregulated	downregulated
EVM0021769	more pronounced downregulated levels in two 4x Cl lines	332.897	35.6525	14.3794	3.96785	18.1067	2.11701	downregulated	downregulated	downregulated
EVM0056725	more pronounced downregulated levels in two 4x Cl lines	14.7285	1.84075	0.770189	0.131437	0.770124	0.086653	downregulated	downregulated	downregulated
EVM0053807	more pronounced downregulated levels in two 4x Cl lines	16.8533	3.34526	7.35669	2.37012	8.8932	1.7045	downregulated	downregulated	downregulated
EVM0055913	more pronounced downregulated levels in two 4x Cl lines	5.07884	0.901258	1.58171	0.607458	2.84697	0.351896	downregulated	downregulated	downregulated
EVM0081000	more pronounced downregulated levels in two 4x Cl lines	35.8116	11.6655	3.82875	1.25206	2.8959	1.16149	downregulated	downregulated	downregulated
EVM0009802	more pronounced downregulated levels in two 4x Cl lines	22.1345	5.56425	6.87367	2.51108	2.87687	0.624243	downregulated	downregulated	downregulated
EVM0028767	more pronounced downregulated levels in two 4x Cl lines	256.03	62.3428	93.5724	24.8691	48.9213	12.3986	downregulated	downregulated	downregulated
EVM0060308	more pronounced downregulated levels in two 4x Cl lines	3.09262	1.25025	2.19054	0.991407	1.10051	0.436269	downregulated	downregulated	downregulated
EVM0024743	more pronounced downregulated levels in two 4x Cl lines	137.97	39.003	59.6769	23.4468	67.7196	17.1582	downregulated	downregulated	downregulated
EVM0047740	more pronounced downregulated levels in two 4x Cl lines	163.709	36.5569	65.1056	27.6372	75.7364	20.1823	downregulated	downregulated	downregulated
EVM0060632	more pronounced downregulated levels in two 4x Cl lines	1.73599	0.427034	0.856361	0.180804	1.03055	0.240333	downregulated	downregulated	downregulated
EVM0081588	more pronounced downregulated levels in two 4x Cl lines	237.661	100.77	103.21	44.182	104.551	36.1646	downregulated	downregulated	downregulated
EVM0062268	more pronounced downregulated levels in two 4x Cl lines	31.993	14.247	8.72318	4.12682	8.72101	3.90204	downregulated	downregulated	downregulated
EVM0063290	only downregulated in both 4x Cl lines	19.4286	28.9514	88.123	29.5219	104.463	29.4148	None	downregulated	downregulated
EVM0024596	only downregulated in both 4x Cl lines	1.10716	0.548329	167.345	27.4338	44.1801	14.4479	None	downregulated	downregulated
EVM0071372	only downregulated in both 4x Cl lines	8.63199	4.92011	24.0696	8.02341	28.0018	9.73023	None	downregulated	downregulated
EVM0007666	only downregulated in both 4x Cl lines	0.918649	0.581118	1.7969	0.223308	1.82597	0.629885	None	downregulated	downregulated
EVM0054592	only downregulated in both 4x Cl lines	0.248498	0.140481	0.635118	0.292851	0.331692	0.152384	None	downregulated	downregulated
EVM0024203	only downregulated in both 4x Cl lines	3.28589	2.87142	9.46175	3.45104	11.8774	3.42158	None	downregulated	downregulated
EVM0084339	only downregulated in both 4x Cl lines	0.625696	0.489752	1.04019	0.473038	1.16896	0.387959	None	downregulated	downregulated
EVM0001535	only downregulated in both 4x Cl lines	59.8891	59.109	5.17341	2.31278	6.34323	1.66266	None	downregulated	downregulated
EVM0078171	only downregulated in both 4x Cl lines	25.8777	12.3647	37.6191	17.3013	53.443	18.9116	None	downregulated	downregulated
EVM0038372	only downregulated in both 4x Cl lines	32.4574	16.9144	616.567	64.8867	1093.62	78.7526	None	downregulated	downregulated
EVM0035717	only downregulated in both 4x Cl lines	5.10261	3.19456	10.8967	4.46412	11.6714	4.28273	None	downregulated	downregulated
EVM0005834	only downregulated in both 4x Cl lines	8.62217	5.07293	84.9711	37.5317	71.4815	13.7377	None	downregulated	downregulated
EVM0015531	only downregulated in both 4x Cl lines	5.49115	2.59088	6.98364	3.17224	8.86671	3.62324	None	downregulated	downregulated
EVM0085687	only downregulated in both 4x Cl lines	8.09221	5.75206	14.8985	6.00123	21.8347	7.67151	None	downregulated	downregulated
EVM0027665	only downregulated in both 4x Cl lines	3.41964	3.05708	4.14216	1.84778	5.25429	1.92509	None	downregulated	downregulated
EVM0053926	only downregulated in both 4x Cl lines	22.3189	17.6918	98.9967	35.0781	97.8859	29.5128	None	downregulated	downregulated
EVM0048824	only downregulated in both 4x Cl lines	0.680753	0.533046	9.25225	2.3667	7.83443	1.88947	None	downregulated	downregulated
EVM0021476	only downregulated in both 4x Cl lines	31.8535	16.084	35.3342	16.3279	52.7577	15.5885	None	downregulated	downregulated
EVM0078630	only downregulated in both 4x Cl lines	18.6896	9.06853	20.3473	9.6115	27.6584	10.5075	None	downregulated	downregulated
EVM0071668	only downregulated in both 4x Cl lines	1.49224	1.03959	7.74283	3.62336	11.2238	3.12114	None	downregulated	downregulated
EVM0074702	only downregulated in both 4x Cl lines	2.79072	1.73233	10.0004	3.96878	5.17821	1.67326	None	downregulated	downregulated
EVM0030211	only downregulated in both 4x Cl lines	1.00342	0.766587	5.70103	1.98061	6.32813	2.06419	None	downregulated	downregulated
EVM0075381	only downregulated in both 4x Cl lines	2.36628	1.76162	5.79043	2.3873	5.16082	1.6979	None	downregulated	downregulated
EVM0012692	only downregulated in both 4x Cl lines	0.43962	0.218639	1.16233	0.283437	1.21912	0.318591	None	downregulated	downregulated
EVM0086544	only downregulated in both 4x Cl lines	2.69342	2.26162	22.9896	7.44254	24.6817	7.44861	None	downregulated	downregulated
EVM0065398	only downregulated in both 4x Cl lines	1.40524	0.910576	6.79747	2.95783	7.79064	1.71504	None	downregulated	downregulated
EVM0001645	only downregulated in both 4x Cl lines	1.66708	0.482317	20.9523	6.51726	19.4569	4.20627	None	downregulated	downregulated
EVM0016478	only downregulated in both 4x Cl lines	2.49272	1.5612	7.92383	2.82444	4.82544	1.77013	None	downregulated	downregulated
EVM0017477	only downregulated in both 4x Cl lines	1.07141	0.85196	4.24832	1.22061	5.33434	1.25318	None	downregulated	downregulated
EVM0000336	only downregulated in both 4x Cl lines	0.777617	0.388791	3.43166	1.59557	2.72081	1.23427	None	downregulated	downregulated
EVM0040055	only downregulated in both 4x Cl lines	3.76473	1.83547	4.4028	1.53309	5.73497	2.50395	None	downregulated	downregulated
EVM0025602	only downregulated in both 4x Cl lines	1.10453	0.6327	2.47139	0.733317	2.74628	0.650416	None	downregulated	downregulated
EVM0030119	only downregulated in both 4x Cl lines	216.028	117.247	113.259	42.8989	122.252	47.3591	None	downregulated	downregulated
EVM0026084	only downregulated in both 4x Cl lines	4.17348	2.46374	10.6898	4.41198	8.88666	3.16324	None	downregulated	downregulated
EVM0088038	only downregulated in both 4x Cl lines	0.501179	0.234822	1.42788	0.614626	1.21327	0.454702	None	downregulated	downregulated
EVM0006728	only downregulated in both 4x Cl lines	8.27742	6.23127	23.894	9.92271	19.5086	8.44442	None	downregulated	downregulated
EVM0068076	only downregulated in both 4x Cl lines	1.18855	0.713056	2.58774	1.10545	1.93494	0.859384	None	downregulated	downregulated
EVM0060295	only downregulated in both 4x Cl lines	0.0993464	0.147584	0.261506	0.0368253	0.194244	0	None	downregulated	downregulated
EVM0001139	only downregulated in both 4x Cl lines	71.8238	45.293	93.9254	40.8467	123.48	52.6188	None	downregulated	downregulated
EVM0023725	only downregulated in both 4x Cl lines	2.53712	1.72783	14.2797	3.46266	17.7928	3.8539	None	downregulated	downregulated
EVM0089220	only downregulated in both 4x Cl lines	1.05821	1.49452	10.1367	2.71951	10.0812	2.6981	None	downregulated	downregulated
EVM0015501	only downregulated in both 4x Cl lines	0.50465	0.361289	1.78314	0.545458	2.25465	0.170414	None	downregulated	downregulated
EVM0075988	only downregulated in both 4x Cl lines	1.8092	1.02835	3.4246	1.60125	4.43098	1.82235	None	downregulated	downregulated
EVM0046885	only downregulated in both 4x Cl lines	11.2451	5.64778	16.4174	6.78542	23.4462	8.20213	None	downregulated	downregulated
EVM0035830	only downregulated in both 4x Cl lines	0.152555	0.12502	1.52217	0.416715	2.21189	0.486374	None	downregulated	downregulated
EVM0030560	only downregulated in both 4x Cl lines	0.583848	0.464818	2.61221	1.02864	2.31769	0.618156	None	downregulated	downregulated
EVM0032895	only downregulated in both 4x Cl lines	0.238396	0.299312	2.38733	0.350301	1.64832	0.244498	None	downregulated	downregulated
EVM0012263	only downregulated in both 4x Cl lines	0.423123	0.352096	3.1309	0.755531	1.79899	0.249919	None	downregulated	downregulated
EVM0085180	only downregulated in both 4x Cl lines	3.06191	2.25488	1.7888	0.704921	3.69634	1.60124	None	downregulated	downregulated
EVM0053386	only downregulated in both 4x Cl lines	1.06764	0.624588	2.3595	1.01651	2.53253	0.334883	None	downregulated	downregulated
EVM0050089	only downregulated in both 4x Cl lines	6.62604	4.54452	19.2492	6.33381	14.9513	5.15742	None	downregulated	downregulated
EVM0022214	only downregulated in both 4x Cl lines	0.908088	0.589628	2.90651	0.836783	2.19119	0.579954	None	downregulated	downregulated
EVM0040160	only downregulated in both 4x Cl lines	1.2188	0.515136	0.876572	0.306982	1.14699	0.179805	None	downregulated	downregulated
EVM0020201	only downregulated in both 4x Cl lines	2.48824	1.6034	14.2439	6.75703	13.6957	4.49869	None	downregulated	downregulated
EVM0065389	only downregulated in both 4x Cl lines	0.263104	0.260172	10.6341	2.04124	3.86299	0.766467	None	downregulated	downregulated
EVM0042483	only downregulated in both 4x Cl lines	159.598	40.3416	236.428	48.4173	94.1154	11.0537	None	downregulated	downregulated
EVM0021385	only downregulated in both 4x Cl lines	1.68091	2.67037	11.5542	4.57704	9.98588	4.28143	None	downregulated	downregulated
EVM0043897	only downregulated in both 4x Cl lines	8.61967	5.48994	109.91	16.2752	86.5525	7.9971	None	downregulated	downregulated
EVM0066490	only downregulated in both 4x Cl lines	0.91749	0.728536	1.73012	0.366094	1.39706	0.529869	None	downregulated	downregulated
EVM0069710	only downregulated in both 4x Cl lines	1.30899	0.768429	1.37059	0.621974	1.27483	0.561721	None	downregulated	downregulated
EVM0053028	only downregulated in both 4x Cl lines	0.396843	0.169309	5.44043	2.53586	4.51611	1.98762	None	downregulated	downregulated
EVM0007404	only downregulated in both 4x Cl lines	13.5517	3.69015	12.762	4.53154	6.64804	1.66951	None	downregulated	downregulated
EVM0048939	only downregulated in both 4x Cl lines	5.36124	3.29095	15.389	4.51643	10.2945	3.0896	None	downregulated	downregulated
EVM0080207	only downregulated in both 4x Cl lines	3.93126	2.79389	10.3226	2.70218	6.774	2.72974	None	downregulated	downregulated
EVM0031330	only downregulated in both 4x Cl lines	1.57917	0.90543	1.08377	0.459078	1.16663	0.278954	None	downregulated	downregulated
EVM0047821	only downregulated in both 4x Cl lines	1.83676	0.901598	3.53413	1.56935	4.91734	1.34448	None	downregulated	downregulated
EVM0049308	only downregulated in both 4x Cl lines	2.50018	1.6249	2.66928	0.95014	2.26837	0.638771	None	downregulated	downregulated
EVM0008224	only downregulated in both 4x Cl lines	2.05716	2.19081	2.13936	0.845957	1.85978	0.527665	None	downregulated	downregulated
EVM0001902	only downregulated in both 4x Cl lines	5.41586	3.75126	5.36674	1.82845	5.09541	0.999111	None	downregulated	downregulated
EVM0043526	only downregulated in both 4x Cl lines	3.0903	1.63341	3.9143	1.70204	5.63458	2.2855	None	downregulated	downregulated
EVM0047208	only downregulated in both 4x Cl lines	2.16326	1.30701	4.23035	1.72763	5.63546	2.04483	None	downregulated	downregulated
EVM0036165	only downregulated in both 4x Cl lines	0.330833	0.207485	3.28877	0.708911	3.26521	0.722735	None	downregulated	downregulated
EVM0043575	only downregulated in both 4x Cl lines	2.82882	1.39437	6.15531	1.69574	4.24404	1.32632	None	downregulated	downregulated
EVM0059099	only downregulated in both 4x Cl lines	1.70911	1.41747	8.15546	2.20646	6.73428	1.82474	None	downregulated	downregulated
EVM0072486	only downregulated in both 4x Cl lines	3.08813	5.41107	19.679	8.69803	16.2074	7.55729	None	downregulated	downregulated
EVM0063746	only downregulated in both 4x Cl lines	1.23794	0.902979	5.47936	1.95642	4.95425	1.92289	None	downregulated	downregulated
EVM0089253	only downregulated in both 4x Cl lines	3.22484	0.957754	9.35758	4.37629	8.02692	3.06538	None	downregulated	downregulated
EVM0074362	only downregulated in both 4x Cl lines	0.3259	0.18732	1.47137	0.247704	1.54062	0.455113	None	downregulated	downregulated
EVM0058872	only downregulated in both 4x Cl lines	3.39187	1.37623	5.27389	1.56541	7.29753	1.81221	None	downregulated	downregulated
EVM0048435	only downregulated in both 4x Cl lines	1.18821	0.845837	5.43832	2.41304	4.61915	1.70708	None	downregulated	downregulated
EVM0045657	only downregulated in both 4x Cl lines	659.626	340.133	927.083	403.921	1050.03	351.736	None	downregulated	downregulated
EVM0081038	only downregulated in both 4x Cl lines	48.4983	18.2289	176.718	82.1456	195.249	47.0465	None	downregulated	downregulated
EVM0047935	only downregulated in both 4x Cl lines	2.35263	1.20261	3.99351	1.67736	3.49317	1.49257	None	downregulated	downregulated
EVM0048839	only downregulated in both 4x Cl lines	2.99055	2.01636	6.97806	2.6725	7.52232	1.84583	None	downregulated	downregulated
EVM0013248	only downregulated in both 4x Cl lines	0.217326	0.185086	1.50252	0.705152	1.22382	0.541106	None	downregulated	downregulated
EVM0012648	only downregulated in both 4x Cl lines	1.27276	1.01478	8.07559	3.7518	9.35631	2.57355	None	downregulated	downregulated
EVM0024688	only downregulated in both 4x Cl lines	3.43065	1.68955	8.04899	3.19517	7.95669	3.30442	None	downregulated	downregulated
EVM0011666	only downregulated in both 4x Cl lines	1.28881	0.438842	4.67678	2.10473	3.9188	1.68142	None	downregulated	downregulated
EVM0006167	only downregulated in both 4x Cl lines	5.04813	2.67283	3.58415	1.45654	3.29715	1.33844	None	downregulated	downregulated
EVM0031761	only downregulated in both 4x Cl lines	1.08976	0.644942	4.35704	1.74708	5.65011	1.18397	None	downregulated	downregulated
EVM0004553	only downregulated in both 4x Cl lines	0.761194	0.694531	2.79082	1.07477	1.8699	0.749645	None	downregulated	downregulated
EVM0073072	only downregulated in both 4x Cl lines	2.29857	1.79484	16.0565	6.81339	16.0077	4.96133	None	downregulated	downregulated
EVM0072358	only downregulated in both 4x Cl lines	32.5496	18.8224	50.97	23.9116	52.1168	23.3173	None	downregulated	downregulated
EVM0043655	only downregulated in both 4x Cl lines	3.96568	3.06553	8.12901	2.81755	11.3031	3.60211	None	downregulated	downregulated
EVM0025909	only downregulated in both 4x Cl lines	0.696986	0.830039	2.43221	0.496409	1.18578	0.333446	None	downregulated	downregulated
EVM0021301	only downregulated in both 4x Cl lines	1.23985	1.93417	3.82756	0.705787	1.77229	0.728297	None	downregulated	downregulated
EVM0037181	only downregulated in both 4x Cl lines	5.54939	6.23407	34.4441	8.44514	26.6466	7.10482	None	downregulated	downregulated
EVM0028389	only downregulated in both 4x Cl lines	2.21807	1.26137	4.54682	1.978	5.99299	2.19211	None	downregulated	downregulated
EVM0079104	only downregulated in both 4x Cl lines	0.516165	0.246538	6.63553	0.989172	5.98398	0.582133	None	downregulated	downregulated
EVM0005866	only downregulated in both 4x Cl lines	0.259422	0.246583	4.14208	0.854666	4.05392	0.513802	None	downregulated	downregulated
EVM0056027	only downregulated in both 4x Cl lines	2.49049	1.92915	4.95069	2.2128	5.69236	2.59434	None	downregulated	downregulated
EVM0019057	only downregulated in both 4x Cl lines	17.5315	8.96129	58.0903	19.9171	45.8019	16.8749	None	downregulated	downregulated
EVM0065423	only downregulated in both 4x Cl lines	10.0928	9.02315	65.7554	20.8108	51.3154	10.5331	None	downregulated	downregulated
EVM0014850	only downregulated in both 4x Cl lines	0.267127	0.565101	4.1577	1.18059	3.88369	0.240116	None	downregulated	downregulated
EVM0009204	only downregulated in both 4x Cl lines	1.08906	2.28347	13.1358	4.7578	11.2983	3.79967	None	downregulated	downregulated
EVM0042795	only downregulated in both 4x Cl lines	3.78257	2.60424	6.92335	2.9727	7.12694	3.0261	None	downregulated	downregulated
EVM0032743	only downregulated in both 4x Cl lines	0.230869	0.0843244	2.21935	0.49959	4.27012	0.823774	None	downregulated	downregulated
EVM0013847	only downregulated in both 4x Cl lines	0.406007	0.186756	2.17538	0.682431	5.06389	0.675834	None	downregulated	downregulated
EVM0073045	only downregulated in both 4x Cl lines	1.08066	0.388629	1.9642	0.595895	1.90486	0.669015	None	downregulated	downregulated
EVM0066120	only downregulated in both 4x Cl lines	2.41514	2.017	3.14976	1.47464	3.70593	1.6902	None	downregulated	downregulated
EVM0024494	only downregulated in both 4x Cl lines	34.4803	20.4872	270.479	100.072	185.615	49.1173	None	downregulated	downregulated
EVM0031916	only downregulated in both 4x Cl lines	0.159808	0	2.36196	0.136243	0.890737	0.173035	None	downregulated	downregulated
EVM0083723	only downregulated in both 4x Cl lines	0.548231	0.486817	4.88482	1.97646	4.11136	1.36172	None	downregulated	downregulated
EVM0065261	only downregulated in both 4x Cl lines	0.649366	0.943146	10.6617	5.14851	10.2122	0.764231	None	downregulated	downregulated
EVM0080121	only downregulated in both 4x Cl lines	0.6371	0.286046	2.88865	0.806236	3.16944	0.525535	None	downregulated	downregulated
EVM0072933	only downregulated in both 4x Cl lines	0.432149	0.25345	2.39031	0.72741	2.99102	0.683105	None	downregulated	downregulated
EVM0022519	only downregulated in both 4x Cl lines	12.8033	6.99948	46.051	8.37633	40.1417	7.43052	None	downregulated	downregulated
EVM0068931	only downregulated in both 4x Cl lines	0.420297	0.246943	14.1435	2.78273	13.3715	2.6931	None	downregulated	downregulated
EVM0032241	only downregulated in both 4x Cl lines	0.653164	0.160673	13.661	2.70143	13.7746	2.95997	None	downregulated	downregulated
EVM0056491	only downregulated in both 4x Cl lines	22.4952	16.4016	52.1221	23.2549	65.8898	24.4355	None	downregulated	downregulated
EVM0074085	only downregulated in both 4x Cl lines	28.8236	15.4142	53.1548	24.5849	73.2863	26.037	None	downregulated	downregulated
EVM0050797	only downregulated in both 4x Cl lines	0.498525	0.857123	8.87769	2.32287	8.40133	3.08555	None	downregulated	downregulated
EVM0019701	only downregulated in both 4x Cl lines	0.388725	0.229744	1.15633	0.420216	1.05418	0.360948	None	downregulated	downregulated
EVM0000772	only downregulated in both 4x Cl lines	2.41589	2.87656	5.46378	2.07101	4.28064	0.960627	None	downregulated	downregulated
EVM0061535	only downregulated in both 4x Cl lines	0.608175	0.421154	1.87228	0.329991	2.85687	0.50592	None	downregulated	downregulated
EVM0056038	only downregulated in both 4x Cl lines	3.21394	1.65169	8.25419	2.66717	7.00249	1.99208	None	downregulated	downregulated
EVM0089231	only downregulated in both 4x Cl lines	14.9112	10.7774	36.1851	12.5018	22.5041	8.09197	None	downregulated	downregulated
EVM0045744	only downregulated in both 4x Cl lines	3.54454	2.51134	7.86814	3.48548	7.20609	2.33399	None	downregulated	downregulated
EVM0044051	only downregulated in both 4x Cl lines	2.08913	1.2281	5.74148	2.70031	5.52919	2.26363	None	downregulated	downregulated
EVM0022619	only downregulated in both 4x Cl lines	0.803318	0.341442	3.36586	1.32662	2.81512	1.09411	None	downregulated	downregulated
EVM0077256	only downregulated in both 4x Cl lines	2.10961	1.07953	26.8978	9.57535	33.3959	6.46478	None	downregulated	downregulated
EVM0018834	only downregulated in both 4x Cl lines	0	0.345808	5.32116	1.28505	1.79587	0	None	downregulated	downregulated
EVM0044790	only downregulated in both 4x Cl lines	0.295646	0.18349	2.48022	0.509043	1.6628	0.515141	None	downregulated	downregulated
EVM0085072	only downregulated in both 4x Cl lines	1.64469	1.39375	2.59739	1.15253	3.76596	0.850865	None	downregulated	downregulated
EVM0000986	only downregulated in both 4x Cl lines	1.50072	0.810745	2.61043	1.0337	1.994	0.703156	None	downregulated	downregulated
EVM0012945	only downregulated in both 4x Cl lines	1.27362	0.918442	6.69072	2.46105	5.5414	0.880899	None	downregulated	downregulated
EVM0065503	only downregulated in both 4x Cl lines	1.44843	1.99995	5.80488	2.29765	5.8323	2.10688	None	downregulated	downregulated
EVM0070612	only downregulated in both 4x Cl lines	35.1454	7.46771	1.14989	0.0875276	1.71916	0.0671228	None	downregulated	downregulated
EVM0042330	only downregulated in both 4x Cl lines	0.0954537	0.0470426	0.393395	0.0150157	0.870397	0.0432007	None	downregulated	downregulated
EVM0021577	only downregulated in both 4x Cl lines	3.54358	1.81075	6.74092	2.84976	7.0962	2.33159	None	downregulated	downregulated
EVM0068396	only downregulated in both 4x Cl lines	1.62429	1.04668	2.43931	0.88268	2.27413	0.888711	None	downregulated	downregulated
EVM0046931	only downregulated in both 4x Cl lines	4.64844	4.40029	22.2056	8.2922	17.4523	7.24224	None	downregulated	downregulated
EVM0065185	only downregulated in both 4x Cl lines	26.2243	14.9598	22.5306	5.9592	9.76301	3.84623	None	downregulated	downregulated
EVM0026855	only downregulated in both 4x Cl lines	0.20872	0.437208	1.1841	0.475576	1.89694	0.782167	None	downregulated	downregulated
EVM0072165	only downregulated in both 4x Cl lines	0.128941	0.240965	3.405	0.56446	2.75093	0.342329	None	downregulated	downregulated
EVM0046409	only downregulated in both 4x Cl lines	0	0.0648586	3.09759	0.269354	1.88091	0.321093	None	downregulated	downregulated
EVM0058157	only downregulated in both 4x Cl lines	0.0489314	0.0648001	3.96875	0.569999	2.64742	0.746326	None	downregulated	downregulated
EVM0064732	only downregulated in both 4x Cl lines	14.0847	7.21474	30.0008	12.161	29.1339	12.5761	None	downregulated	downregulated
EVM0026654	only downregulated in both 4x Cl lines	6.93491	3.42828	31.1914	10.86	35.8988	7.77241	None	downregulated	downregulated
EVM0033185	only downregulated in both 4x Cl lines	1.21303	0.500429	2.9774	0.952536	1.91439	0.83749	None	downregulated	downregulated
EVM0012928	only downregulated in both 4x Cl lines	10.6439	5.99576	17.4344	7.16301	13.0005	5.03602	None	downregulated	downregulated
EVM0005996	only downregulated in both 4x Cl lines	0.661811	0.382476	1.62823	0.430737	1.86906	0.728677	None	downregulated	downregulated
EVM0036489	only downregulated in both 4x Cl lines	4.63109	2.67788	12.5315	3.74538	10.6984	4.23603	None	downregulated	downregulated
EVM0004136	only downregulated in both 4x Cl lines	0.682198	0.310292	4.36054	1.17641	4.2237	0.953128	None	downregulated	downregulated
EVM0048015	only downregulated in both 4x Cl lines	2.66435	1.36794	6.56253	2.6516	5.99388	2.68962	None	downregulated	downregulated
EVM0004961	only downregulated in both 4x Cl lines	2.75542	1.09375	4.35995	1.17946	3.59403	1.23215	None	downregulated	downregulated
EVM0008222	only downregulated in both 4x Cl lines	1.72461	0.949474	5.13991	2.21199	7.85307	2.64964	None	downregulated	downregulated
EVM0041328	only downregulated in both 4x Cl lines	14.3553	7.72179	37.4898	17.7007	31.6217	12.7681	None	downregulated	downregulated
EVM0041726	only downregulated in both 4x Cl lines	0.18949	0.0831813	1.01364	0.231409	1.22922	0.187422	None	downregulated	downregulated
EVM0086286	only downregulated in both 4x Cl lines	8.5015	5.08289	7.11933	2.81305	9.52326	1.61555	None	downregulated	downregulated
EVM0080441	only downregulated in both 4x Cl lines	0.70409	0.19324	1.03462	0.151698	0.406866	0.0215766	None	downregulated	downregulated
EVM0070592	only downregulated in both 4x Cl lines	6.62188	4.993	4.55072	2.10272	6.43577	2.83943	None	downregulated	downregulated
EVM0078663	only downregulated in both 4x Cl lines	1.44947	0.772703	5.36767	0.728187	5.56849	0.766311	None	downregulated	downregulated
EVM0053295	only downregulated in both 4x Cl lines	1.15267	0.569088	5.86297	0.821743	4.28307	0.337105	None	downregulated	downregulated
EVM0038135	only downregulated in both 4x Cl lines	0.765073	0.454603	1.0071	0.442857	1.74749	0.448836	None	downregulated	downregulated
EVM0062332	only downregulated in both 4x Cl lines	0.133855	0.300122	6.21109	2.16151	1.89667	0.757168	None	downregulated	downregulated
EVM0014552	only downregulated in both 4x Cl lines	0.654041	0.480252	2.17439	0.604543	3.32971	0.957171	None	downregulated	downregulated
EVM0018389	only downregulated in both 4x Cl lines	35.2126	21.3825	65.8707	24.0893	71.1318	27.7168	None	downregulated	downregulated
EVM0073958	only downregulated in both 4x Cl lines	2.92956	1.56091	15.8283	4.48796	18.6778	4.5496	None	downregulated	downregulated
EVM0038165	only downregulated in both 4x Cl lines	13.3203	6.63962	25.8352	10.8571	24.731	8.49788	None	downregulated	downregulated
EVM0012815	only downregulated in both 4x Cl lines	1.60337	1.0878	3.20311	1.47389	3.63118	1.2217	None	downregulated	downregulated
EVM0017569	only downregulated in both 4x Cl lines	42.746	21.302	52.0888	21.3743	70.0882	23.9788	None	downregulated	downregulated
EVM0007562	only downregulated in both 4x Cl lines	27.9675	14.9272	41.0069	14.9423	41.7083	13.6389	None	downregulated	downregulated
EVM0056987	only downregulated in both 4x Cl lines	104.29	55.9857	165.795	53.3286	164.384	58.1573	None	downregulated	downregulated
EVM0070634	only downregulated in both 4x Cl lines	0.0681479	0	0.790666	0.156646	1.08003	0.12593	None	downregulated	downregulated
EVM0072292	only downregulated in both 4x Cl lines	0.103652	0.157763	1.12171	0.271517	1.70007	0.509025	None	downregulated	downregulated
EVM0082501	only downregulated in both 4x Cl lines	0.8357	0.634253	0.98654	0.292519	1.81075	0.694959	None	downregulated	downregulated
EVM0050119	only downregulated in both 4x Cl lines	2.23856	1.27562	10.4047	2.58927	19.6994	1.60466	None	downregulated	downregulated
EVM0005351	only downregulated in both 4x Cl lines	5.13145	2.91206	9.77556	4.34509	9.91418	3.83547	None	downregulated	downregulated
EVM0036222	only downregulated in both 4x Cl lines	8.66562	4.34116	10.5497	1.24984	10.6069	1.64418	None	downregulated	downregulated
EVM0050597	only downregulated in both 4x Cl lines	0.645215	0.981279	3.17192	0.244837	3.97473	0.451847	None	downregulated	downregulated
EVM0014281	only downregulated in both 4x Cl lines	2.03062	3.94848	10.8042	1.09556	7.91712	1.106	None	downregulated	downregulated
EVM0002959	only downregulated in both 4x Cl lines	1.08726	0.529977	8.74797	3.83637	10.1356	3.27399	None	downregulated	downregulated
EVM0080117	only downregulated in both 4x Cl lines	5.82995	3.29686	8.51587	2.92198	13.2383	2.38335	None	downregulated	downregulated
EVM0021659	only downregulated in both 4x Cl lines	17.7227	11.9045	33.3569	15.4448	52.982	18.8677	None	downregulated	downregulated
EVM0031130	only downregulated in both 4x Cl lines	0.339357	0.0984463	1.12427	0.312964	2.14856	0.364008	None	downregulated	downregulated
EVM0025341	only downregulated in both 4x Cl lines	9.6476	8.35764	47.7027	17.3705	90.4925	16.44	None	downregulated	downregulated
EVM0031017	only downregulated in both 4x Cl lines	1.26614	1.33412	3.95143	1.57963	3.54513	1.46904	None	downregulated	downregulated
EVM0022436	only downregulated in both 4x Cl lines	1.96057	1.13544	4.99072	2.2403	5.36624	1.73918	None	downregulated	downregulated
EVM0004559	only downregulated in both 4x Cl lines	0.150945	0.108492	0.189333	0.0451052	0.169186	0.0149583	None	downregulated	downregulated
EVM0014165	only downregulated in both 4x Cl lines	11.8854	6.95234	24.0473	6.65597	31.4757	7.60323	None	downregulated	downregulated
EVM0004806	only downregulated in both 4x Cl lines	5.61469	3.87586	14.2544	3.5859	19.981	3.42571	None	downregulated	downregulated
EVM0057105	only downregulated in both 4x Cl lines	0.573266	0.351415	1.56487	0.396568	0.501712	0.0148797	None	downregulated	downregulated
EVM0089178	only downregulated in both 4x Cl lines	6.66542	3.31743	0.923605	0.198752	0.679918	0.27303	None	downregulated	downregulated
EVM0083294	only downregulated in both 4x Cl lines	89.5169	54.0366	21.8836	4.67178	19.7342	8.15745	None	downregulated	downregulated
EVM0037028	only downregulated in both 4x Cl lines	12.6895	7.22071	2.80603	0.538805	2.13877	0.546465	None	downregulated	downregulated
EVM0029787	only downregulated in both 4x Cl lines	71.224	35.8853	19.7086	3.83947	15.6834	5.20958	None	downregulated	downregulated
EVM0056618	only downregulated in both 4x Cl lines	2.02458	1.26427	3.42432	0.978152	3.37532	0.872694	None	downregulated	downregulated
EVM0041041	only downregulated in both 4x Cl lines	3.76152	2.05687	4.89087	2.1393	5.28216	1.62612	None	downregulated	downregulated
EVM0060085	only downregulated in both 4x Cl lines	1.6478	0.972358	5.1678	1.91629	4.67766	1.69855	None	downregulated	downregulated
EVM0084457	only downregulated in both 4x Cl lines	1.22092	1.27114	3.71723	1.35823	3.7715	1.2878	None	downregulated	downregulated
EVM0020382	only downregulated in both 4x Cl lines	1.22868	0.707174	2.38697	0.767183	2.76184	0.900785	None	downregulated	downregulated
EVM0050536	only downregulated in both 4x Cl lines	2.5105	1.23283	5.97547	2.22329	6.09169	2.31506	None	downregulated	downregulated
EVM0073405	only downregulated in both 4x Cl lines	1.8155	0.862277	3.48557	1.34974	3.57454	1.09915	None	downregulated	downregulated
EVM0050642	only downregulated in both 4x Cl lines	8.63861	4.5503	10.5043	2.52144	12.8815	2.68132	None	downregulated	downregulated
EVM0054167	only downregulated in both 4x Cl lines	1.60591	0.776753	4.47292	1.38143	4.47004	1.38721	None	downregulated	downregulated
EVM0034237	only downregulated in both 4x Cl lines	2.96059	1.83436	5.45418	2.5266	6.32365	1.75492	None	downregulated	downregulated
EVM0069354	only downregulated in both 4x Cl lines	0.568695	0.340268	4.66222	1.48146	4.93186	1.46749	None	downregulated	downregulated
EVM0054423	only downregulated in both 4x Cl lines	58.4828	33.1747	108.232	42.0629	102.116	41.9906	None	downregulated	downregulated
EVM0036312	only downregulated in both 4x Cl lines	24.2495	12.2528	55.4194	20.2731	92.3845	25.9619	None	downregulated	downregulated
EVM0027791	only downregulated in both 4x Cl lines	13.008	7.62076	14.2527	4.79308	18.2174	5.59727	None	downregulated	downregulated
EVM0014976	only downregulated in both 4x Cl lines	1.23548	0.586068	13.5265	2.35563	13.2143	2.96255	None	downregulated	downregulated
EVM0014166	only downregulated in both 4x Cl lines	6.42398	3.60367	6.71133	2.24545	9.01221	2.6783	None	downregulated	downregulated
EVM0069339	only downregulated in both 4x Cl lines	6.7159	3.28767	11.4391	5.09301	10.2973	4.25533	None	downregulated	downregulated
EVM0056278	only downregulated in both 4x Cl lines	6.07699	3.54358	16.314	5.53704	10.6537	3.92186	None	downregulated	downregulated
EVM0003792	only downregulated in both 4x Cl lines	1.33536	0.816295	16.6662	3.80379	16.8532	2.84205	None	downregulated	downregulated
EVM0035482	only downregulated in both 4x Cl lines	1.51069	0.790451	5.63139	1.64055	4.77738	0.575636	None	downregulated	downregulated
EVM0002064	only downregulated in both 4x Cl lines	1.0947	0.928646	2.88056	0.959082	4.74424	1.67777	None	downregulated	downregulated
EVM0031831	only downregulated in both 4x Cl lines	2.96246	2.2063	4.97862	2.13146	6.46933	2.37539	None	downregulated	downregulated
EVM0021442	only downregulated in both 4x Cl lines	4.90219	2.3581	5.38177	2.22228	5.0431	1.38858	None	downregulated	downregulated
EVM0040754	only downregulated in both 4x Cl lines	0.264033	0.165836	2.19274	0.589228	2.07175	0.402659	None	downregulated	downregulated
EVM0021108	only downregulated in both 4x Cl lines	13.7095	7.07132	38.7286	11.9205	32.0222	9.98374	None	downregulated	downregulated
EVM0065723	only downregulated in both 4x Cl lines	20.6962	11.6987	31.0314	10.7176	41.8449	12.4458	None	downregulated	downregulated
EVM0017819	only downregulated in both 4x Cl lines	2.18375	1.41086	4.11808	1.79653	3.87333	1.23058	None	downregulated	downregulated
EVM0064294	only downregulated in both 4x Cl lines	1.89292	1.12192	6.37641	2.23883	5.44997	1.60081	None	downregulated	downregulated
EVM0089264	only downregulated in both 4x Cl lines	0.203316	0.119383	0.767494	0.344238	0.725284	0.213758	None	downregulated	downregulated
EVM0065353	only downregulated in both 4x Cl lines	3.52456	1.99543	4.88344	2.29433	5.38815	2.35189	None	downregulated	downregulated
EVM0006502	only downregulated in both 4x Cl lines	1.19803	0.699209	2.89824	0.891785	1.57658	0.499523	None	downregulated	downregulated
EVM0083169	only downregulated in both 4x Cl lines	0.824207	0.399654	1.49379	0.201919	1.48187	0.239244	None	downregulated	downregulated
EVM0021469	only downregulated in both 4x Cl lines	0.0667539	0.0524412	2.52323	0.15652	2.19923	0.0431625	None	downregulated	downregulated
EVM0033254	only downregulated in both 4x Cl lines	1.68089	0.875829	2.5549	1.12524	2.766	0.909278	None	downregulated	downregulated
EVM0005058	only downregulated in both 4x Cl lines	1.25701	1.04655	2.50736	0.57885	2.69125	0.326254	None	downregulated	downregulated
EVM0028912	only downregulated in both 4x Cl lines	1.35678	0.35101	13.2094	1.23163	7.36452	2.37131	None	downregulated	downregulated
EVM0075190	only downregulated in both 4x Cl lines	5.99871	3.32932	13.2086	5.30465	19.2847	5.55576	None	downregulated	downregulated
EVM0043445	only downregulated in both 4x Cl lines	0.255037	0.165049	4.05441	0.888483	3.95025	0.782626	None	downregulated	downregulated
EVM0002246	only downregulated in both 4x Cl lines	3.30838	1.45149	9.6328	2.76309	14.8428	4.3145	None	downregulated	downregulated
EVM0024884	only downregulated in both 4x Cl lines	5.83044	4.78585	19.6281	8.43787	29.4966	9.42001	None	downregulated	downregulated
EVM0009394	only downregulated in both 4x Cl lines	3.09765	1.70954	5.90351	2.3152	7.25485	2.56027	None	downregulated	downregulated
EVM0084903	only downregulated in both 4x Cl lines	5.35224	2.8467	13.356	5.69779	13.1857	4.35296	None	downregulated	downregulated
EVM0078536	only downregulated in both 4x Cl lines	84.5863	51.154	387.094	112.123	385.366	105.456	None	downregulated	downregulated
EVM0066322	only downregulated in both 4x Cl lines	96.3442	57.2457	390.884	119.897	395.918	117.729	None	downregulated	downregulated
EVM0007234	only downregulated in both 4x Cl lines	53.9184	26.5401	193.839	86.8804	247.527	81.4965	None	downregulated	downregulated
EVM0000471	only downregulated in both 4x Cl lines	2.69978	2.10595	13.6503	5.07868	17.5878	5.92412	None	downregulated	downregulated
EVM0066138	only downregulated in both 4x Cl lines	1.49764	0.498635	6.89536	1.77817	5.21197	0.526004	None	downregulated	downregulated
EVM0058445	only downregulated in both 4x Cl lines	5.54559	3.07171	13.9136	3.36878	13.8606	4.35743	None	downregulated	downregulated
EVM0073548	only downregulated in both 4x Cl lines	1.91749	0.984195	2.71284	1.21942	2.87358	1.26643	None	downregulated	downregulated
EVM0002236	only downregulated in both 4x Cl lines	4.15629	2.02794	9.40367	4.15737	9.47264	2.61795	None	downregulated	downregulated
EVM0089051	only downregulated in both 4x Cl lines	10.1772	5.16556	15.0272	6.8039	22.6048	6.24529	None	downregulated	downregulated
EVM0014152	only downregulated in both 4x Cl lines	256.894	242.695	969.525	461.185	2047.9	452.327	None	downregulated	downregulated
EVM0085316	only downregulated in both 4x Cl lines	6.84332	4.98083	11.3685	4.96413	12.2456	4.771	None	downregulated	downregulated
EVM0021888	only downregulated in both 4x Cl lines	2.5794	1.59312	5.33807	1.89176	5.85117	1.87653	None	downregulated	downregulated
EVM0043858	only downregulated in both 4x Cl lines	1.12994	0.829014	7.4908	2.87424	8.18659	2.52096	None	downregulated	downregulated
EVM0063853	only downregulated in both 4x Cl lines	0.226967	0.0925556	0.935176	0.432119	1.21757	0.229564	None	downregulated	downregulated
EVM0075979	only downregulated in both 4x Cl lines	4.8023	2.68122	12.4226	4.37166	8.45053	3.22349	None	downregulated	downregulated
EVM0079525	only downregulated in both 4x Cl lines	21.4522	13.9945	41.4401	17.8322	39.7429	18.2631	None	downregulated	downregulated
EVM0008390	only downregulated in both 4x Cl lines	0.462628	0.042261	1.73397	0.561669	7.09162	0.476606	None	downregulated	downregulated
EVM0001961	only downregulated in both 4x Cl lines	0.196342	0	8.12549	0.241542	10.8436	0.0154279	None	downregulated	downregulated
EVM0088200	only downregulated in both 4x Cl lines	2.51016	1.10561	11.6373	3.79785	10.0132	2.26656	None	downregulated	downregulated
EVM0086411	only downregulated in both 4x Cl lines	0.161306	0	8.56862	0.15197	9.1033	0.0484944	None	downregulated	downregulated
EVM0086564	only downregulated in both 4x Cl lines	0.945415	0.151493	7.12179	0.153154	10.8773	0.291518	None	downregulated	downregulated
EVM0039804	only downregulated in both 4x Cl lines	1.12765	0.709545	1.53012	0.505034	1.48178	0.418481	None	downregulated	downregulated
EVM0056999	only downregulated in both 4x Cl lines	18.7492	10.4366	92.3438	21.1025	88.7903	19.8133	None	downregulated	downregulated
EVM0082984	only downregulated in both 4x Cl lines	5.86423	3.18243	10.2533	4.72636	11.3819	4.90381	None	downregulated	downregulated
EVM0088681	only downregulated in both 4x Cl lines	7.31852	3.54832	10.7962	1.40366	16.3228	2.49646	None	downregulated	downregulated
EVM0075674	only downregulated in both 4x Cl lines	3.19245	1.62717	17.0313	3.66326	16.1449	3.0913	None	downregulated	downregulated
EVM0010460	only downregulated in both 4x Cl lines	14.4477	9.08289	80.3041	17.4914	78.6795	17.1631	None	downregulated	downregulated
EVM0066425	only downregulated in both 4x Cl lines	10.7088	5.2728	57.5427	8.06393	84.3855	7.57504	None	downregulated	downregulated
EVM0049245	only downregulated in both 4x Cl lines	0.736203	0.548248	2.02558	0.884588	1.16682	0.323185	None	downregulated	downregulated
EVM0008170	only downregulated in both 4x Cl lines	6.5342	6.36586	64.3628	23.4621	73.1854	19.7617	None	downregulated	downregulated
EVM0082926	only downregulated in both 4x Cl lines	1.19207	0.558156	2.64105	1.19711	3.32766	0.963165	None	downregulated	downregulated
EVM0060112	only downregulated in both 4x Cl lines	1.55781	1.0356	3.75634	1.68855	3.86824	1.46532	None	downregulated	downregulated
EVM0041593	only downregulated in both 4x Cl lines	0.674347	0.481505	2.6152	0.967893	2.74977	1.01929	None	downregulated	downregulated
EVM0066668	only downregulated in both 4x Cl lines	19.308	9.58267	23.7707	10.9932	31.0811	9.60679	None	downregulated	downregulated
EVM0044041	only downregulated in both 4x Cl lines	0.272747	0.742064	6.16837	1.35225	3.15334	0.859378	None	downregulated	downregulated
EVM0029801	only downregulated in both 4x Cl lines	3.11583	1.47285	6.67768	1.3578	5.85043	0.734917	None	downregulated	downregulated
EVM0064445	only downregulated in both 4x Cl lines	8.97949	5.16251	22.1599	7.45345	20.9679	6.91718	None	downregulated	downregulated
EVM0009385	only downregulated in both 4x Cl lines	2.60658	1.762	5.17248	2.20101	5.48648	1.55486	None	downregulated	downregulated
EVM0078346	only downregulated in both 4x Cl lines	1.36281	0.812757	4.08241	1.86848	4.78704	1.59154	None	downregulated	downregulated
EVM0019638	only downregulated in both 4x Cl lines	13.0795	6.36752	17.1771	7.96535	20.2751	6.70983	None	downregulated	downregulated
EVM0029886	only downregulated in both 4x Cl lines	1.94875	1.13923	3.96372	1.39388	6.18524	1.22743	None	downregulated	downregulated
EVM0047481	only downregulated in both 4x Cl lines	4.59529	3.3307	8.07939	2.93641	7.12499	2.9339	None	downregulated	downregulated
EVM0072059	only downregulated in both 4x Cl lines	0.438972	0.309906	1.91623	0.875131	1.75213	0.747221	None	downregulated	downregulated
EVM0033032	only downregulated in both 4x Cl lines	3.3895	1.69879	6.41775	2.32572	11.2338	1.5362	None	downregulated	downregulated
EVM0047561	only downregulated in both 4x Cl lines	0.352008	0	6.94719	0.963978	6.64429	0.474621	None	downregulated	downregulated
EVM0077788	only downregulated in both 4x Cl lines	0.652625	0.313486	0.899848	0.341727	1.39991	0.464762	None	downregulated	downregulated
EVM0059399	only downregulated in both 4x Cl lines	0.620413	0.322548	2.24238	0.738455	4.79513	2.20117	None	downregulated	downregulated
EVM0033668	only downregulated in both 4x Cl lines	6.49916	3.22564	20.7795	6.72373	20.5218	6.28363	None	downregulated	downregulated
EVM0063145	only downregulated in both 4x Cl lines	0.894771	0.465593	2.09624	0.702402	2.00244	0.411555	None	downregulated	downregulated
EVM0051881	only downregulated in both 4x Cl lines	1.96615	2.11883	6.69786	2.24506	3.07247	1.29268	None	downregulated	downregulated
EVM0045148	only downregulated in both 4x Cl lines	0.951808	0.563064	1.58781	0.493205	3.42995	0.772152	None	downregulated	downregulated
EVM0026277	only downregulated in both 4x Cl lines	1.55478	1.03519	4.65905	2.10669	4.08088	1.45227	None	downregulated	downregulated
EVM0081381	only downregulated in both 4x Cl lines	39.2893	26.1881	136.53	27.2499	130.453	25.3058	None	downregulated	downregulated
EVM0044491	only downregulated in both 4x Cl lines	40.8486	21.8488	149.041	28.5164	143.999	23.5069	None	downregulated	downregulated
EVM0068923	only downregulated in both 4x Cl lines	0.568018	0.373638	4.12914	1.40777	3.14657	0.645	None	downregulated	downregulated
EVM0050930	only downregulated in both 4x Cl lines	4.86787	2.91365	9.81339	3.56046	5.79685	2.61548	None	downregulated	downregulated
EVM0000531	only downregulated in both 4x Cl lines	1.95762	0.9497	4.88204	1.93796	6.29441	1.6537	None	downregulated	downregulated
EVM0021379	only downregulated in both 4x Cl lines	0.860901	0.647066	2.68937	0.990783	2.52766	0.8181	None	downregulated	downregulated
EVM0026985	only downregulated in both 4x Cl lines	3.89444	2.95717	10.3136	4.67965	10.9614	4.54672	None	downregulated	downregulated
EVM0058310	only downregulated in both 4x Cl lines	10.4763	5.54978	27.5484	9.6492	22.4193	9.58814	None	downregulated	downregulated
EVM0039200	only downregulated in both 4x Cl lines	0.750852	0.476466	4.94676	1.9024	8.06481	3.12746	None	downregulated	downregulated
EVM0074542	only downregulated in both 4x Cl lines	13.687	9.87652	51.8816	18.3863	48.0986	15.4683	None	downregulated	downregulated
EVM0083339	only downregulated in both 4x Cl lines	0.278859	0.294605	0.886209	0.302459	0.60161	0.24702	None	downregulated	downregulated
EVM0078897	only downregulated in both 4x Cl lines	0.253883	0.108075	3.52989	0.562619	6.5685	1.65641	None	downregulated	downregulated
EVM0048943	only downregulated in both 4x Cl lines	34.184	24.0285	103.777	46.6424	131.797	40.4581	None	downregulated	downregulated
EVM0046533	only downregulated in both 4x Cl lines	2.50331	1.43605	6.56615	2.77071	5.58481	2.53692	None	downregulated	downregulated
EVM0007073	only downregulated in both 4x Cl lines	0.800281	0.385024	2.1392	0.89121	2.9995	0.970398	None	downregulated	downregulated
EVM0053538	only downregulated in both 4x Cl lines	3.85718	1.9543	5.45578	2.5262	5.23347	1.90483	None	downregulated	downregulated
EVM0002427	only downregulated in both 4x Cl lines	0.0176318	0.0215932	0.0588378	0.00240205	0.0644184	0.00608692	None	downregulated	downregulated
EVM0017506	only downregulated in both 4x Cl lines	0.381668	0.312362	2.00005	0.905673	3.19436	1.45685	None	downregulated	downregulated
EVM0028118	only downregulated in both 4x Cl lines	0.167122	0.089121	5.92767	0.630972	9.53694	0.837102	None	downregulated	downregulated
EVM0045778	only downregulated in both 4x Cl lines	2.80565	1.75984	6.31404	2.65953	5.94615	1.93253	None	downregulated	downregulated
EVM0040492	only downregulated in both 4x Cl lines	0.982214	0.630076	0.660435	0.299965	0.97911	0.406499	None	downregulated	downregulated
EVM0056524	only downregulated in both 4x Cl lines	1.22074	0.623917	1.92475	0.665386	1.97689	0.704359	None	downregulated	downregulated
EVM0043109	only downregulated in both 4x Cl lines	23.0426	15.4801	54.1353	24.6701	73.8463	23.2185	None	downregulated	downregulated
EVM0008961	only downregulated in both 4x Cl lines	13.8755	6.64997	33.7299	15.1748	35.4146	11.6471	None	downregulated	downregulated
EVM0028469	only downregulated in both 4x Cl lines	25.0758	15.1689	48.8012	17.4764	61.9518	26.0468	None	downregulated	downregulated
EVM0042637	only downregulated in both 4x Cl lines	5.16922	5.07046	8.30595	2.40278	7.00627	2.30692	None	downregulated	downregulated
EVM0070361	only downregulated in both 4x Cl lines	9.71726	4.63051	11.9259	4.94912	13.8302	5.35026	None	downregulated	downregulated
EVM0080811	only downregulated in both 4x Cl lines	2.4541	1.2175	4.29067	1.72458	5.5901	1.41703	None	downregulated	downregulated
EVM0029777	only downregulated in both 4x Cl lines	13.6609	5.63231	107.692	18.4426	65.0843	5.92032	None	downregulated	downregulated
EVM0019659	only downregulated in both 4x Cl lines	0.57036	0.435121	0.758693	0.301679	0.666732	0.269265	None	downregulated	downregulated
EVM0060134	only downregulated in both 4x Cl lines	2.32533	1.12987	8.16969	3.27485	8.1751	2.77756	None	downregulated	downregulated
EVM0022589	only downregulated in both 4x Cl lines	0.615271	0.348	0.846327	0.369774	0.860479	0.236466	None	downregulated	downregulated
EVM0054897	only downregulated in both 4x Cl lines	130.9	71.0148	183.845	79.1351	237.653	69.21	None	downregulated	downregulated
EVM0040435	only downregulated in both 4x Cl lines	2.14434	1.13597	3.14563	1.38971	3.5899	1.42553	None	downregulated	downregulated
EVM0047195	only downregulated in both 4x Cl lines	140.457	70.0406	177.538	70.7985	249.6	82.7267	None	downregulated	downregulated
EVM0061822	only downregulated in both 4x Cl lines	4.58971	2.66043	10.1915	3.43265	16.3806	4.00151	None	downregulated	downregulated
EVM0089022	only downregulated in both 4x Cl lines	0.982123	0.777319	2.61881	1.16051	3.84978	1.266	None	downregulated	downregulated
EVM0027403	only downregulated in both 4x Cl lines	5.56932	4.08759	15.0917	5.22176	17.7401	5.21832	None	downregulated	downregulated
EVM0087525	only downregulated in both 4x Cl lines	1.02246	0.673083	3.79597	0.893467	3.48959	0.770578	None	downregulated	downregulated
EVM0001726	only downregulated in both 4x Cl lines	2.50873	1.61262	7.47355	2.28507	8.89331	1.98128	None	downregulated	downregulated
EVM0032136	only downregulated in both 4x Cl lines	0.473108	0.127726	1.7955	0.467394	1.95431	0.287524	None	downregulated	downregulated
EVM0017497	only downregulated in both 4x Cl lines	1.35952	0.751352	7.73075	3.25672	5.7164	2.24889	None	downregulated	downregulated
EVM0049920	only downregulated in both 4x Cl lines	0.109063	0.0294185	1.65629	0.326449	1.64243	0.288807	None	downregulated	downregulated
EVM0070278	only downregulated in both 4x Cl lines	3.27318	2.00223	14.0718	1.85236	11.4032	1.18834	None	downregulated	downregulated
EVM0067955	only downregulated in both 4x Cl lines	1.4153	0.896391	4.16427	1.83608	5.69832	1.52263	None	downregulated	downregulated
EVM0007654	only downregulated in both 4x Cl lines	5.67063	4.19539	3.31725	0.912088	2.56784	1.08102	None	downregulated	downregulated
EVM0035896	only downregulated in both 4x Cl lines	5.03325	3.17203	10.5156	4.54962	17.2892	4.12985	None	downregulated	downregulated
EVM0058958	only downregulated in both 4x Cl lines	10.3638	8.56452	43.6396	14.4869	35.6905	14.1287	None	downregulated	downregulated
EVM0047368	only downregulated in both 4x Cl lines	4.61605	2.20081	4.58459	2.12676	5.43396	2.38507	None	downregulated	downregulated
EVM0064798	only downregulated in both 4x Cl lines	9.33003	11.2865	52.1983	17.8548	79.3597	12.1028	None	downregulated	downregulated
EVM0037946	only downregulated in both 4x Cl lines	4.46556	3.71192	39.2178	12.3079	78.2282	9.38598	None	downregulated	downregulated
EVM0040626	only downregulated in both 4x Cl lines	10.7213	5.67079	49.2249	7.80034	40.4405	5.73661	None	downregulated	downregulated
EVM0069703	only downregulated in both 4x Cl lines	4.51005	2.23666	26.9441	9.11526	55.9649	5.24359	None	downregulated	downregulated
EVM0055996	only downregulated in both 4x Cl lines	5.08212	2.50479	29.059	6.38796	45.0508	3.87961	None	downregulated	downregulated
EVM0042008	only downregulated in both 4x Cl lines	5.14603	3.25222	34.118	7.13343	58.9341	5.55835	None	downregulated	downregulated
EVM0081305	only downregulated in both 4x Cl lines	2.61222	1.71683	6.34616	1.37472	5.26933	1.24927	None	downregulated	downregulated
EVM0060175	only downregulated in both 4x Cl lines	499.801	253.382	1155.33	506.306	1438.09	419.036	None	downregulated	downregulated
EVM0077670	only downregulated in both 4x Cl lines	9.24051	4.50029	22.5641	10.5865	30.2382	11.3137	None	downregulated	downregulated
EVM0059967	only downregulated in both 4x Cl lines	0.993557	1.02318	4.28543	1.46326	6.95537	1.19407	None	downregulated	downregulated
EVM0048064	only downregulated in both 4x Cl lines	1.53674	1.90784	2.08373	0.957371	2.36692	0.838511	None	downregulated	downregulated
EVM0073252	only downregulated in both 4x Cl lines	0.940106	0	2.78829	0.307823	2.38142	0.400732	None	downregulated	downregulated
EVM0037397	only downregulated in both 4x Cl lines	27.2008	17.1336	25.8629	12.057	25.3042	11.2289	None	downregulated	downregulated
EVM0087246	only downregulated in both 4x Cl lines	0.394784	0.270329	0.686658	0.200719	0.987634	0.249464	None	downregulated	downregulated
EVM0062407	only downregulated in both 4x Cl lines	0.400068	0.462049	8.5695	1.24828	10.0595	1.16779	None	downregulated	downregulated
EVM0056535	only downregulated in both 4x Cl lines	180.36	121.809	627.879	266.478	705.841	252.74	None	downregulated	downregulated
EVM0086410	only downregulated in both 4x Cl lines	89.9961	83.0167	548.7	256.492	255.655	103.265	None	downregulated	downregulated
EVM0082476	only downregulated in both 4x Cl lines	3.10775	2.25074	12.4413	5.22572	9.51	4.41103	None	downregulated	downregulated
EVM0072835	only downregulated in both 4x Cl lines	0.540158	0.282181	12.8562	1.22656	15.9605	1.82634	None	downregulated	downregulated
EVM0059263	only downregulated in both 4x Cl lines	9.48219	5.4249	18.5254	7.19745	27.6854	9.35227	None	downregulated	downregulated
EVM0066144	only downregulated in both 4x Cl lines	26.1848	5.22569	150.305	32.5531	146.836	17.6494	None	downregulated	downregulated
EVM0008022	only downregulated in both 4x Cl lines	10.5153	3.46862	62.6127	13.2074	65.6909	6.18505	None	downregulated	downregulated
EVM0084586	only downregulated in both 4x Cl lines	183.699	38.9673	878.025	249.418	746.974	139.979	None	downregulated	downregulated
EVM0053104	only downregulated in both 4x Cl lines	176.77	84.1198	388.232	132.387	602.368	129.77	None	downregulated	downregulated
EVM0012870	only downregulated in both 4x Cl lines	6.01206	4.90839	31.8019	12.4043	15.2338	5.87238	None	downregulated	downregulated
EVM0037838	only downregulated in both 4x Cl lines	0.824142	0.842893	3.00817	0.995396	2.75252	0.832885	None	downregulated	downregulated
EVM0003698	only downregulated in both 4x Cl lines	0.906424	0.982178	5.65182	2.15681	4.43698	0.942257	None	downregulated	downregulated
EVM0078365	only downregulated in both 4x Cl lines	2.65369	2.45833	9.05467	3.65464	8.17765	2.8756	None	downregulated	downregulated
EVM0085305	only downregulated in both 4x Cl lines	0.329784	0.269444	6.75482	1.34685	2.39229	0.212024	None	downregulated	downregulated
EVM0081474	only downregulated in both 4x Cl lines	4.8942	2.44455	5.3459	2.45882	4.01795	1.60502	None	downregulated	downregulated
EVM0088224	only downregulated in both 4x Cl lines	24.2115	21.8353	36.084	3.41648	35.9637	7.59765	None	downregulated	downregulated
EVM0070234	only downregulated in both 4x Cl lines	38.3015	30.5375	41.8648	4.90106	75.5479	10.1084	None	downregulated	downregulated
EVM0017102	only downregulated in both 4x Cl lines	10.8967	7.23766	12.7252	5.09241	16.8851	5.01764	None	downregulated	downregulated
EVM0077292	only downregulated in both 4x Cl lines	163.607	80.1357	140.444	25.4947	124.98	42.8217	None	downregulated	downregulated
EVM0018358	only downregulated in both 4x Cl lines	4.8336	2.29854	7.49916	2.92865	9.25815	2.83952	None	downregulated	downregulated
EVM0027776	only downregulated in both 4x Cl lines	25.8806	13.1604	43.1911	18.5397	45.2659	15.9328	None	downregulated	downregulated
EVM0034079	only downregulated in both 4x Cl lines	8.70509	6.93944	22.5745	10.275	25.9698	10.431	None	downregulated	downregulated
EVM0085451	only downregulated in both 4x Cl lines	76.2538	62.9997	69.1139	24.8237	75.4881	30.4995	None	downregulated	downregulated
EVM0062619	only downregulated in both 4x Cl lines	7.48108	12.1721	5.89672	2.33585	12.9394	3.37622	None	downregulated	downregulated
EVM0088411	only downregulated in both 4x Cl lines	3.46154	1.64843	69.0313	10.0414	77.2634	9.41578	None	downregulated	downregulated
EVM0052431	only downregulated in both 4x Cl lines	0.522667	0.240896	5.55469	1.18402	6.52068	0.882585	None	downregulated	downregulated
EVM0057159	only downregulated in both 4x Cl lines	0.508543	0.335595	5.48728	1.42086	6.81615	0.548699	None	downregulated	downregulated
EVM0067586	only downregulated in both 4x Cl lines	0.496891	0.350938	1.07588	0.424766	0.790806	0.182054	None	downregulated	downregulated
EVM0013068	only downregulated in both 4x Cl lines	1.55736	0.763467	3.76129	0.788901	5.16484	0.738469	None	downregulated	downregulated
EVM0059841	only downregulated in both 4x Cl lines	11.448	8.29722	49.036	18.0883	67.5493	18.9479	None	downregulated	downregulated
EVM0067316	only downregulated in both 4x Cl lines	1.48912	0.889538	1.31493	0.603387	1.06328	0.239456	None	downregulated	downregulated
EVM0068231	only downregulated in both 4x Cl lines	2.24866	1.14885	2.38059	1.05658	3.72741	0.536318	None	downregulated	downregulated
EVM0086682	only downregulated in both 4x Cl lines	4.11672	2.4757	7.63145	3.15689	7.55479	2.76887	None	downregulated	downregulated
EVM0001546	only downregulated in both 4x Cl lines	955.205	500.133	1817.99	855.588	1952.52	636.079	None	downregulated	downregulated
EVM0001131	only downregulated in both 4x Cl lines	20.9047	11.0409	44.1685	20.7218	62.0824	23.1591	None	downregulated	downregulated
EVM0085914	only downregulated in both 4x Cl lines	2.31691	1.38091	4.69991	2.06357	5.59045	2.29086	None	downregulated	downregulated
EVM0020540	only downregulated in both 4x Cl lines	0.942116	0.455557	2.90883	0.852209	3.19563	0.764831	None	downregulated	downregulated
EVM0041666	only downregulated in both 4x Cl lines	0.927011	0.669016	1.94622	0.714081	1.89997	0.85575	None	downregulated	downregulated
EVM0047492	only downregulated in both 4x Cl lines	7.98346	11.2941	14.1759	5.66841	12.3676	5.23349	None	downregulated	downregulated
EVM0008781	only downregulated in both 4x Cl lines	0.164546	0.136867	0.914463	0.342711	1.02458	0.208432	None	downregulated	downregulated
EVM0002610	only downregulated in both 4x Cl lines	0.18227	0.285583	2.86781	0.732042	2.61962	0.400206	None	downregulated	downregulated
EVM0049294	only downregulated in both 4x Cl lines	3.91933	2.88648	5.38901	2.14215	5.09668	2.17251	None	downregulated	downregulated
EVM0010265	only downregulated in both 4x Cl lines	0.515686	0.216859	10.1247	2.48757	7.80666	1.57493	None	downregulated	downregulated
EVM0036814	only downregulated in both 4x Cl lines	1.50845	1.13706	14.9777	4.73235	7.84389	3.51745	None	downregulated	downregulated
EVM0032363	only downregulated in both 4x Cl lines	0.188167	0.0629109	1.62303	0.417361	3.57985	0.420947	None	downregulated	downregulated
EVM0074019	only downregulated in both 4x Cl lines	1.23209	1.52679	8.03734	3.34635	9.33615	3.2373	None	downregulated	downregulated
EVM0082519	only downregulated in both 4x Cl lines	0.175351	0.132891	0.844786	0.320624	1.35697	0.282156	None	downregulated	downregulated
EVM0075593	only downregulated in both 4x Cl lines	0.649538	0.178136	11.3187	1.57573	12.5198	0.559272	None	downregulated	downregulated
EVM0023294	only downregulated in both 4x Cl lines	4.09873	4.26584	10.773	2.63842	9.51252	2.05446	None	downregulated	downregulated
EVM0001740	only downregulated in both 4x Cl lines	5.46705	2.83647	11.3245	5.22633	12.3406	5.05654	None	downregulated	downregulated
EVM0023066	only downregulated in both 4x Cl lines	0.205324	0.0629293	0.779074	0.238064	1.02252	0.360022	None	downregulated	downregulated
EVM0080355	only downregulated in both 4x Cl lines	0.545578	0.422457	3.48468	1.37541	4.06183	1.32361	None	downregulated	downregulated
EVM0076505	only downregulated in both 4x Cl lines	2.07385	1.70811	3.7795	1.64999	4.00526	1.54623	None	downregulated	downregulated
EVM0004717	only downregulated in both 4x Cl lines	2.10213	1.80508	3.27623	1.28783	4.23102	1.89689	None	downregulated	downregulated
EVM0074891	only downregulated in both 4x Cl lines	5.84906	2.80257	24.8063	10.3452	25.1446	8.38359	None	downregulated	downregulated
EVM0070767	only downregulated in both 4x Cl lines	0.71813	0.464718	2.36086	0.861502	3.16331	0.799591	None	downregulated	downregulated
EVM0006319	only downregulated in both 4x Cl lines	0.19332	0.0713637	0.799295	0.328611	0.718262	0.170342	None	downregulated	downregulated
EVM0025345	only downregulated in both 4x Cl lines	0.45494	0.687229	12.165	3.85338	7.16418	2.15348	None	downregulated	downregulated
EVM0013280	only downregulated in both 4x Cl lines	0.0446922	0.0647646	12.8626	0.966415	8.70815	0.478545	None	downregulated	downregulated
EVM0007697	only downregulated in both 4x Cl lines	5.50318	3.42647	28.9919	5.57587	44.3559	7.13302	None	downregulated	downregulated
EVM0021014	only downregulated in both 4x Cl lines	1.29246	0.544326	1.41111	0.581565	1.1767	0.461121	None	downregulated	downregulated
EVM0036934	only downregulated in both 4x Cl lines	0.919533	0.705236	11.0623	4.35962	13.4202	2.47059	None	downregulated	downregulated
EVM0002141	only downregulated in both 4x Cl lines	3.04073	2.33074	7.74803	3.57615	8.70249	3.58635	None	downregulated	downregulated
EVM0012349	only downregulated in both 4x Cl lines	3.7663	3.61363	55.8087	22.0687	27.0836	11.3804	None	downregulated	downregulated
EVM0054106	only downregulated in both 4x Cl lines	11.1241	5.75566	16.5238	6.29508	19.1821	6.6389	None	downregulated	downregulated
EVM0087971	only downregulated in both 4x Cl lines	0.753346	0.557418	1.79058	0.548406	1.45055	0.404946	None	downregulated	downregulated
EVM0039941	only downregulated in both 4x Cl lines	3.5813	2.45962	43.5604	16.3101	22.7194	8.26611	None	downregulated	downregulated
EVM0069213	only downregulated in both 4x Cl lines	0.332889	0.0508965	4.79783	1.0529	4.30518	1.9061	None	downregulated	downregulated
EVM0035006	only downregulated in both 4x Cl lines	6.00159	4.38458	15.1461	6.35455	13.2799	4.55633	None	downregulated	downregulated
EVM0083893	only downregulated in both 4x Cl lines	4.54944	3.26185	19.232	2.46666	18.686	3.40188	None	downregulated	downregulated
EVM0083238	only downregulated in both 4x Cl lines	3.28617	3.04538	12.4162	4.58186	14.4868	5.73234	None	downregulated	downregulated
EVM0041818	only downregulated in both 4x Cl lines	2.62483	1.0176	6.71404	2.11765	6.38682	1.76858	None	downregulated	downregulated
EVM0075720	only downregulated in both 4x Cl lines	2.84554	1.01534	6.3353	2.89323	5.7801	0.930187	None	downregulated	downregulated
EVM0052103	only downregulated in both 4x Cl lines	1.2619	0.940656	5.74782	1.915	5.46471	2.30005	None	downregulated	downregulated
EVM0068486	only downregulated in both 4x Cl lines	7.70384	4.01609	18.6448	8.78559	17.1936	7.76007	None	downregulated	downregulated
EVM0040607	only downregulated in both 4x Cl lines	0.369402	0.124821	3.05583	0.763781	2.82824	0.272577	None	downregulated	downregulated
EVM0067440	only downregulated in both 4x Cl lines	3.78306	2.87619	6.83502	2.25194	6.23268	1.28573	None	downregulated	downregulated
EVM0008043	only downregulated in both 4x Cl lines	595.427	287.615	1196.25	529.223	1674.23	486.26	None	downregulated	downregulated
EVM0033985	only downregulated in both 4x Cl lines	0.830598	1.06084	7.56458	2.82739	11.6983	2.61683	None	downregulated	downregulated
EVM0010615	only downregulated in both 4x Cl lines	1.75344	1.41016	10.7522	4.22465	17.4231	4.38747	None	downregulated	downregulated
EVM0047823	only downregulated in both 4x Cl lines	3.41608	4.15471	14.1828	6.75013	11.8936	4.97352	None	downregulated	downregulated
EVM0023407	only downregulated in both 4x Cl lines	2.67467	1.14431	78.9497	8.95756	64.6189	15.4342	None	downregulated	downregulated
EVM0048158	only downregulated in both 4x Cl lines	19.3457	11.6684	26.8118	10.8826	37.9079	13.1731	None	downregulated	downregulated
EVM0071315	only downregulated in both 4x Cl lines	2.18861	0.977998	5.59424	2.46572	4.38112	1.53639	None	downregulated	downregulated
EVM0057185	only downregulated in both 4x Cl lines	0.918227	0.468685	2.42693	0.966691	2.44411	0.914156	None	downregulated	downregulated
EVM0064991	only downregulated in both 4x Cl lines	3.14735	1.54172	6.62896	3.04585	8.20569	2.66537	None	downregulated	downregulated
EVM0036819	only downregulated in both 4x Cl lines	10.1313	5.29052	16.5152	5.54314	11.3978	4.08865	None	downregulated	downregulated
EVM0006591	only downregulated in both 4x Cl lines	1.23732	0.598974	13.6978	2.93547	11.0299	1.6389	None	downregulated	downregulated
EVM0023760	only downregulated in both 4x Cl lines	65.7991	34.8824	248.403	84.6766	194.604	76.7911	None	downregulated	downregulated
EVM0017788	only downregulated in both 4x Cl lines	1.62133	1.11295	2.90415	1.03412	1.59528	0.598238	None	downregulated	downregulated
EVM0021628	only downregulated in both 4x Cl lines	5.45077	2.61664	7.67563	3.24141	12.321	4.65931	None	downregulated	downregulated
EVM0037603	only downregulated in both 4x Cl lines	0.649629	0.400714	1.07785	0	2.24015	0.330711	None	downregulated	downregulated
EVM0000122	only downregulated in both 4x Cl lines	0.593602	0.186817	1.54422	0.286926	1.37459	0.284762	None	downregulated	downregulated
EVM0073161	only downregulated in both 4x Cl lines	0.910694	0.447449	8.94751	1.5491	7.80225	0.926842	None	downregulated	downregulated
EVM0058622	only downregulated in both 4x Cl lines	0.672041	0.356475	4.63245	1.64971	4.30361	1.51348	None	downregulated	downregulated
EVM0059691	only downregulated in both 4x Cl lines	0.75655	1.12138	3.73251	1.62032	5.68717	1.24702	None	downregulated	downregulated
EVM0039053	only downregulated in both 4x Cl lines	36.6995	25.6399	26.5302	10.1169	36.8289	12.4047	None	downregulated	downregulated
EVM0067580	only downregulated in both 4x Cl lines	5.65515	3.38791	46.6018	19.6157	28.6245	9.10321	None	downregulated	downregulated
EVM0019754	only downregulated in both 4x Cl lines	10.8514	5.95117	19.0711	5.86413	24.9053	6.43695	None	downregulated	downregulated
EVM0085143	only downregulated in both 4x Cl lines	0.540375	0.62431	66.8283	8.09003	39.4256	11.1857	None	downregulated	downregulated
EVM0083665	only downregulated in both 4x Cl lines	5.60772	2.8202	29.6425	6.01953	18.3423	8.29998	None	downregulated	downregulated
EVM0088283	only downregulated in both 4x Cl lines	46.5388	35.15	45.5345	17.9681	42.0146	15.889	None	downregulated	downregulated
EVM0052045	only downregulated in both 4x Cl lines	5.93955	4.97447	13.7518	5.23191	11.646	3.09494	None	downregulated	downregulated
EVM0054664	only downregulated in both 4x Cl lines	18.8264	10.242	23.5381	10.6971	26.7712	10.81	None	downregulated	downregulated
EVM0029657	only downregulated in both 4x Cl lines	25.5336	12.2643	88.9387	31.8045	81.0215	26.9392	None	downregulated	downregulated
EVM0006011	only downregulated in both 4x Cl lines	13.9774	6.90737	41.7315	16.8157	60.1188	15.6242	None	downregulated	downregulated
EVM0027946	only downregulated in both 4x Cl lines	0.102964	0.0323563	0.411153	0.109911	0.40387	0.0459605	None	downregulated	downregulated
EVM0066629	only downregulated in both 4x Cl lines	0.747582	0.510827	5.05718	1.76787	4.21966	1.00548	None	downregulated	downregulated
EVM0000117	only downregulated in both 4x Cl lines	11.7411	6.94594	16.2699	6.55247	23.5274	7.82337	None	downregulated	downregulated
EVM0064770	only downregulated in both 4x Cl lines	1.35779	1.2016	3.46265	1.34362	3.76242	1.54896	None	downregulated	downregulated
EVM0001554	only downregulated in both 4x Cl lines	307.948	368.479	312.386	132.156	247.175	107.494	None	downregulated	downregulated
EVM0087142	only downregulated in both 4x Cl lines	3.21143	1.93981	3.70786	1.71819	5.9286	2.46626	None	downregulated	downregulated
EVM0068807	only downregulated in both 4x Cl lines	8.26632	3.59689	28.6141	12.444	22.3916	6.46739	None	downregulated	downregulated
EVM0034193	only downregulated in both 4x Cl lines	4.74859	2.49779	10.1626	3.98479	10.6853	2.58904	None	downregulated	downregulated
EVM0085539	only downregulated in both 4x Cl lines	3.10806	1.7434	8.44533	3.21179	8.73674	3.11305	None	downregulated	downregulated
EVM0085034	only downregulated in both 4x Cl lines	35.0818	17.7386	69.7344	31.0747	89.4582	29.5174	None	downregulated	downregulated
EVM0047956	only downregulated in both 4x Cl lines	1.19934	1.26204	5.3991	2.1911	4.15084	1.63099	None	downregulated	downregulated
EVM0018048	only downregulated in both 4x Cl lines	0.554207	0.85206	2.42417	0.972917	3.16909	0.725148	None	downregulated	downregulated
EVM0040374	only downregulated in both 4x Cl lines	0.252147	0.296777	1.68125	0.724987	2.40167	0.374021	None	downregulated	downregulated
EVM0042021	only downregulated in both 4x Cl lines	1.22174	0.881131	4.53699	1.15558	5.18718	1.77262	None	downregulated	downregulated
EVM0001283	only downregulated in both 4x Cl lines	1.92598	1.88146	3.3055	1.18506	3.13478	1.22433	None	downregulated	downregulated
EVM0030475	only downregulated in both 4x Cl lines	1.4433	1.74699	4.26533	1.0691	2.40704	0.773549	None	downregulated	downregulated
EVM0071335	only downregulated in both 4x Cl lines	0.992605	1.20628	3.75252	1.18654	3.45088	1.08696	None	downregulated	downregulated
EVM0088921	only downregulated in both 4x Cl lines	10.6637	5.21682	15.1283	6.97935	24.1173	6.92876	None	downregulated	downregulated
EVM0055237	only downregulated in both 4x Cl lines	6.57823	5.89552	13.8641	5.64962	19.0348	5.43528	None	downregulated	downregulated
EVM0052020	only downregulated in both 4x Cl lines	0.525644	0.205591	7.06875	2.3069	6.31146	1.18167	None	downregulated	downregulated
EVM0051632	only downregulated in both 4x Cl lines	5.39318	5.09367	21.0475	9.05584	23.9505	8.38394	None	downregulated	downregulated
EVM0051088	only downregulated in both 4x Cl lines	0.373839	0.369036	1.15241	0.212743	1.17654	0.277678	None	downregulated	downregulated
EVM0073311	only downregulated in both 4x Cl lines	1.23884	1.79158	2.44341	0.686262	2.63609	0.857944	None	downregulated	downregulated
EVM0076516	only downregulated in both 4x Cl lines	6.12603	6.03873	12.5866	5.26561	10.6091	4.82273	None	downregulated	downregulated
EVM0027183	only downregulated in both 4x Cl lines	16.9976	11.0686	33.9536	13.8774	32.5119	12.9485	None	downregulated	downregulated
EVM0043963	only downregulated in both 4x Cl lines	3.88083	1.97478	15.981	4.96595	15.1064	4.08028	None	downregulated	downregulated
EVM0076829	only downregulated in both 4x Cl lines	8.94024	7.41101	30.5753	10.2357	32.8747	7.22117	None	downregulated	downregulated
EVM0013870	only downregulated in both 4x Cl lines	0.919665	0.783356	6.37402	1.2456	4.23608	0.929217	None	downregulated	downregulated
EVM0064950	only downregulated in both 4x Cl lines	1.81195	0.572472	14.1193	3.13095	10.9289	3.24595	None	downregulated	downregulated
EVM0077658	only downregulated in both 4x Cl lines	0.207823	0.125484	4.00224	1.00394	2.66798	0.579019	None	downregulated	downregulated
EVM0019587	only downregulated in both 4x Cl lines	1.68474	0.950656	11.0737	2.45026	5.99516	1.60333	None	downregulated	downregulated
EVM0017647	only downregulated in both 4x Cl lines	0.327716	0.52154	5.14018	1.42143	5.66726	0.599311	None	downregulated	downregulated
EVM0040682	only downregulated in both 4x Cl lines	0.488705	0.943595	5.43227	1.49347	3.11678	0.657306	None	downregulated	downregulated
EVM0053715	only downregulated in both 4x Cl lines	0.420173	0.0892963	3.85825	0.76503	4.47102	0.834039	None	downregulated	downregulated
EVM0027234	only downregulated in both 4x Cl lines	3.29605	2.37217	8.50773	3.86492	7.90508	3.2295	None	downregulated	downregulated
EVM0045861	only downregulated in both 4x Cl lines	2.96	2.14564	3.93238	1.5847	6.76714	2.13684	None	downregulated	downregulated
EVM0003472	only downregulated in both 4x Cl lines	2.05646	1.44708	6.57887	2.51238	6.43118	1.85807	None	downregulated	downregulated
EVM0072405	only downregulated in both 4x Cl lines	2.20603	1.26393	6.30981	2.72243	5.96132	2.28011	None	downregulated	downregulated
EVM0041088	only downregulated in both 4x Cl lines	145.291	87.7471	195.453	89.835	195.463	78.4151	None	downregulated	downregulated
EVM0002049	only downregulated in both 4x Cl lines	0.548675	0.239926	2.63175	0.41581	2.34177	0.536829	None	downregulated	downregulated
EVM0029784	only downregulated in both 4x Cl lines	8.30403	7.63707	24.6863	10.7344	21.1756	8.37627	None	downregulated	downregulated
EVM0065969	only downregulated in both 4x Cl lines	9.04057	4.60299	12.9511	5.9455	9.81963	4.25767	None	downregulated	downregulated
EVM0082051	only downregulated in both 4x Cl lines	3.18741	1.81196	9.86445	4.11268	8.51954	3.06424	None	downregulated	downregulated
EVM0015467	only downregulated in both 4x Cl lines	0.577492	0.105583	9.87533	2.0255	7.41868	1.18591	None	downregulated	downregulated
EVM0080946	only downregulated in both 4x Cl lines	1.41161	0.566366	21.0378	1.89314	24.4402	1.42959	None	downregulated	downregulated
EVM0049171	only downregulated in both 4x Cl lines	1.66404	1.62756	8.5822	1.75424	5.57608	1.40287	None	downregulated	downregulated
EVM0073728	only downregulated in both 4x Cl lines	4.51263	4.26923	20.4535	5.82107	12.7777	4.17939	None	downregulated	downregulated
EVM0085494	only downregulated in both 4x Cl lines	1.28427	1.42386	9.25138	1.19341	7.35609	1.49996	None	downregulated	downregulated
EVM0021032	only downregulated in both 4x Cl lines	1.44895	1.02771	8.86	3.73245	7.22416	2.39467	None	downregulated	downregulated
EVM0063977	only downregulated in both 4x Cl lines	3.12859	2.35296	21.6973	3.23566	19.4657	3.3264	None	downregulated	downregulated
EVM0055275	only downregulated in both 4x Cl lines	3.5442	1.93975	3.2466	1.5073	3.36834	1.25852	None	downregulated	downregulated
EVM0073837	only downregulated in both 4x Cl lines	0.956471	0.555046	2.76011	1.29213	2.59629	1.02034	None	downregulated	downregulated
EVM0086338	only downregulated in both 4x Cl lines	426.017	88.5795	536.972	242.618	223.383	95.0772	None	downregulated	downregulated
EVM0019467	only downregulated in both 4x Cl lines	1.61575	0.733816	21.7128	2.19232	24.1044	1.91704	None	downregulated	downregulated
EVM0054786	only downregulated in both 4x Cl lines	1.14481	0.713952	2.5382	1.14948	3.13176	1.04312	None	downregulated	downregulated
EVM0086054	only downregulated in both 4x Cl lines	0.949018	0.477803	4.54262	1.07472	4.51702	0.755166	None	downregulated	downregulated
EVM0088298	only downregulated in both 4x Cl lines	1.74877	0.903893	2.60384	0.861316	2.7592	1.14389	None	downregulated	downregulated
EVM0077617	only downregulated in both 4x Cl lines	2.06447	2.49158	3.84363	1.37851	3.42266	0.830787	None	downregulated	downregulated
EVM0018708	only downregulated in both 4x Cl lines	5.48025	3.39362	11.1577	3.7055	13.8606	3.89886	None	downregulated	downregulated
EVM0057172	only downregulated in both 4x Cl lines	18.7549	11.3943	30.2633	11.6038	24.2773	10.4272	None	downregulated	downregulated
EVM0076763	only downregulated in both 4x Cl lines	0.757524	0.558739	2.92876	1.16052	3.53072	0.732043	None	downregulated	downregulated
EVM0013653	only downregulated in both 4x Cl lines	1.24465	0.740941	3.59091	0.868316	3.20947	0.560151	None	downregulated	downregulated
EVM0052654	only downregulated in both 4x Cl lines	0.492721	0.497591	3.27627	1.4371	7.21983	3.16258	None	downregulated	downregulated
EVM0006720	only downregulated in both 4x Cl lines	0.579687	1.20001	1.67511	0.590593	2.40764	0.530618	None	downregulated	downregulated
EVM0087883	only downregulated in both 4x Cl lines	1.45387	0.994854	21.2347	5.95655	18.5474	4.68716	None	downregulated	downregulated
EVM0017858	only downregulated in both 4x Cl lines	0.412202	0.23051	4.26987	0.925014	5.64374	0.77855	None	downregulated	downregulated
EVM0060812	only downregulated in both 4x Cl lines	0.107881	0.0541391	1.60733	0.281373	2.44147	0.380406	None	downregulated	downregulated
EVM0064536	only downregulated in both 4x Cl lines	11.1672	7.0956	9.4625	2.31788	20.5699	3.40605	None	downregulated	downregulated
EVM0018685	only downregulated in both 4x Cl lines	7.91868	5.87827	6.65734	2.07968	15.5931	2.04638	None	downregulated	downregulated
EVM0053796	only downregulated in both 4x Cl lines	15.4123	9.55102	6.18869	1.94175	6.91736	2.80555	None	downregulated	downregulated
EVM0068477	only downregulated in both 4x Cl lines	25.5255	14.9654	57.756	24.9174	61.2429	22.2238	None	downregulated	downregulated
EVM0026559	only downregulated in both 4x Cl lines	2.66984	0.599874	6.40215	2.59508	6.04615	2.36302	None	downregulated	downregulated
EVM0005759	only downregulated in both 4x Cl lines	2.35473	1.34142	4.09431	1.00592	5.45406	1.74095	None	downregulated	downregulated
EVM0081825	only downregulated in both 4x Cl lines	1.60061	0.989953	4.99914	1.39104	5.34998	0.910912	None	downregulated	downregulated
EVM0059075	only downregulated in both 4x Cl lines	11.2048	6.14554	37.0048	11.3055	34.2534	7.61316	None	downregulated	downregulated
EVM0084983	only downregulated in both 4x Cl lines	65.5829	34.1056	148.961	48.8314	162.494	43.8955	None	downregulated	downregulated
EVM0081669	only downregulated in both 4x Cl lines	5.93168	3.02975	7.72688	3.31101	11.3067	4.13703	None	downregulated	downregulated
EVM0084065	only downregulated in both 4x Cl lines	226.041	260.423	245.842	87.6769	360.04	142.138	None	downregulated	downregulated
EVM0077849	only downregulated in both 4x Cl lines	1.30943	1.00295	8.59584	2.36732	6.76822	1.24361	None	downregulated	downregulated
EVM0042506	only downregulated in both 4x Cl lines	11.491	6.24046	7.61168	3.21753	12.1856	3.77149	None	downregulated	downregulated
EVM0086383	only downregulated in both 4x Cl lines	6.61661	3.70054	2.61524	0.993346	3.93406	0.421039	None	downregulated	downregulated
EVM0036953	only downregulated in both 4x Cl lines	101.515	48.2346	49.9453	14.5705	54.2506	3.61507	None	downregulated	downregulated
EVM0050746	only downregulated in both 4x Cl lines	36.87	17.8831	21.1549	5.6992	21.4493	2.93125	None	downregulated	downregulated
EVM0044238	only downregulated in both 4x Cl lines	81.2718	53.1263	178.315	79.7666	218.752	32.0828	None	downregulated	downregulated
EVM0081780	only downregulated in both 4x Cl lines	1.53044	1.01446	22.3837	6.61228	25.2111	5.33132	None	downregulated	downregulated
EVM0040947	only downregulated in both 4x Cl lines	2.11888	1.78419	29.6262	5.6406	38.7975	3.7493	None	downregulated	downregulated
EVM0010034	only downregulated in both 4x Cl lines	0.166842	0.132456	0.565395	0.255525	0.420625	0.135516	None	downregulated	downregulated
EVM0082009	only downregulated in both 4x Cl lines	11.7014	7.00853	17.3352	7.81228	16.9144	6.70204	None	downregulated	downregulated
EVM0029612	only downregulated in both 4x Cl lines	0.460537	0.177411	0.701455	0.0874833	2.42003	0.0724904	None	downregulated	downregulated
EVM0049471	only downregulated in both 4x Cl lines	7.36254	3.53092	15.6832	5.94629	10.9606	2.75332	None	downregulated	downregulated
EVM0001275	only downregulated in both 4x Cl lines	0.989534	1.01937	38.1235	12.3	29.058	8.42519	None	downregulated	downregulated
EVM0062883	only downregulated in both 4x Cl lines	0.396954	0.146113	2.76868	0.829531	1.25933	0.553689	None	downregulated	downregulated
EVM0059608	only downregulated in both 4x Cl lines	2.04586	2.05121	45.6595	18.1825	44.1282	14.1674	None	downregulated	downregulated
EVM0051058	only downregulated in both 4x Cl lines	0.832918	0.286007	7.38466	3.12782	1.49876	0.633689	None	downregulated	downregulated
EVM0083166	only downregulated in both 4x Cl lines	0.490937	0.259751	1.45888	0.620788	1.25821	0.0703873	None	downregulated	downregulated
EVM0086015	only downregulated in both 4x Cl lines	10.6809	5.90187	14.5287	6.81992	22.4618	6.74236	None	downregulated	downregulated
EVM0078403	only downregulated in both 4x Cl lines	9.61192	5.88275	22.0061	9.32096	21.2492	8.74873	None	downregulated	downregulated
EVM0076621	only downregulated in both 4x Cl lines	9.10755	6.16522	15.4588	5.66506	13.261	3.76779	None	downregulated	downregulated
EVM0081911	only downregulated in both 4x Cl lines	3.17584	2.57971	17.4755	8.02184	18.5001	4.35322	None	downregulated	downregulated
EVM0069914	only downregulated in both 4x Cl lines	0.735862	0.7538	10.4169	4.35751	6.82076	2.96601	None	downregulated	downregulated
EVM0038483	only downregulated in both 4x Cl lines	5.06993	2.94271	6.75394	3.05055	7.27999	3.04534	None	downregulated	downregulated
EVM0059632	only downregulated in both 4x Cl lines	0.287598	0.0589286	53.4334	1.22495	19.5745	0.109585	None	downregulated	downregulated
EVM0073443	only downregulated in both 4x Cl lines	0.830902	0.553359	5.63963	1.67085	5.89197	1.55155	None	downregulated	downregulated
EVM0054915	only downregulated in both 4x Cl lines	0.133601	0.034706	1.98436	0.57998	2.25956	0.668229	None	downregulated	downregulated
EVM0072507	only downregulated in both 4x Cl lines	66.4803	33.557	64.5447	24.0487	60.0762	22.2422	None	downregulated	downregulated
EVM0004086	only downregulated in both 4x Cl lines	3.83711	1.95196	4.03534	1.64513	4.63268	1.86891	None	downregulated	downregulated
EVM0028219	only downregulated in both 4x Cl lines	18.352	10.979	21.7797	8.81991	22.6435	9.08052	None	downregulated	downregulated
EVM0006746	only downregulated in both 4x Cl lines	2.1483	1.43364	6.94456	2.79082	6.07285	2.6243	None	downregulated	downregulated
EVM0084658	only downregulated in both 4x Cl lines	1.6069	1.50279	7.37863	2.33842	6.18282	1.72848	None	downregulated	downregulated
EVM0032959	only downregulated in both 4x Cl lines	8.67626	5.19184	22.918	9.9944	19.1076	7.49785	None	downregulated	downregulated
EVM0045165	only downregulated in both 4x Cl lines	3.48047	3.07098	12.6547	3.08734	17.2432	6.06152	None	downregulated	downregulated
EVM0067154	only downregulated in both 4x Cl lines	0.331031	0.314835	0.833257	0.0690985	0.433693	0.0968968	None	downregulated	downregulated
EVM0048750	only downregulated in both 4x Cl lines	3.59655	1.8871	14.5637	5.86054	18.3863	4.69798	None	downregulated	downregulated
EVM0045513	only downregulated in both 4x Cl lines	5.22717	2.98427	20.3741	8.65374	26.4229	7.16003	None	downregulated	downregulated
EVM0064070	only downregulated in both 4x Cl lines	73.4633	35.0194	120.424	54.7676	149.487	53.7373	None	downregulated	downregulated
EVM0013546	only downregulated in both 4x Cl lines	0.245789	0.274212	0.629603	0.163445	0.904399	0.266872	None	downregulated	downregulated
EVM0008670	only downregulated in both 4x Cl lines	14.5259	11.0048	27.744	12.189	24.6339	10.3821	None	downregulated	downregulated
EVM0031218	only downregulated in both 4x Cl lines	9.3515	7.76554	20.0282	8.57207	17.4845	6.39349	None	downregulated	downregulated
EVM0021090	only downregulated in both 4x Cl lines	3.71327	2.33712	8.04058	2.55071	11.4829	4.47674	None	downregulated	downregulated
EVM0068131	only downregulated in both 4x Cl lines	0.445082	0.250029	1.08632	0.298086	1.64449	0.54365	None	downregulated	downregulated
EVM0089237	only downregulated in both 4x Cl lines	0.977343	0.576712	16.5541	1.16115	16.5097	1.00584	None	downregulated	downregulated
EVM0019706	only downregulated in both 4x Cl lines	2.09351	1.3452	4.36331	1.91617	3.03939	1.24677	None	downregulated	downregulated
EVM0019881	only downregulated in both 4x Cl lines	22.7167	11.3344	28.2741	12.2085	27.4798	11.3795	None	downregulated	downregulated
EVM0057466	only downregulated in both 4x Cl lines	18.9981	12.2267	32.1903	8.23204	23.8538	7.33755	None	downregulated	downregulated
EVM0057683	only downregulated in both 4x Cl lines	1.27825	0.447763	9.65742	1.7237	6.78095	1.36685	None	downregulated	downregulated
EVM0031765	only downregulated in both 4x Cl lines	3.65812	2.47206	8.96224	3.44061	14.3977	4.98041	None	downregulated	downregulated
EVM0032138	only downregulated in both 4x Cl lines	52.5666	25.3453	97.4839	45.6811	159.656	43.3329	None	downregulated	downregulated
EVM0044296	only downregulated in both 4x Cl lines	12.5856	10.1348	61.3416	13.7688	43.9665	12.0181	None	downregulated	downregulated
EVM0058278	only downregulated in both 4x Cl lines	2.79908	5.27531	9.0947	3.48286	10.488	3.14187	None	downregulated	downregulated
EVM0077424	only downregulated in both 4x Cl lines	6.96114	5.63989	15.7214	6.17577	11.8536	5.16264	None	downregulated	downregulated
EVM0084375	only downregulated in both 4x Cl lines	0.266078	0.0605965	0.404364	0.131774	0.440934	0.12902	None	downregulated	downregulated
EVM0066253	only downregulated in both 4x Cl lines	5.48194	5.25707	21.4162	9.15481	25.9503	9.59971	None	downregulated	downregulated
EVM0074009	only downregulated in both 4x Cl lines	3.37397	3.03439	4.72161	1.91496	5.24387	1.67744	None	downregulated	downregulated
EVM0010935	only downregulated in both 4x Cl lines	1.95532	2.05137	9.38396	3.91771	7.25554	2.55582	None	downregulated	downregulated
EVM0050618	only downregulated in both 4x Cl lines	7.83074	6.21406	76.1672	28.7332	106.821	18.4118	None	downregulated	downregulated
EVM0079917	only downregulated in both 4x Cl lines	103.732	69.5198	139.126	63.2335	154.369	59.2831	None	downregulated	downregulated
EVM0059955	only downregulated in both 4x Cl lines	224.831	109.407	320.778	122.588	458.538	117.983	None	downregulated	downregulated
EVM0074556	only downregulated in both 4x Cl lines	3.36277	2.61474	10.521	4.354	12.4275	3.83842	None	downregulated	downregulated
EVM0079325	only downregulated in both 4x Cl lines	11.0818	7.0024	23.2527	8.80875	18.4446	5.92729	None	downregulated	downregulated
EVM0019761	only downregulated in both 4x Cl lines	12.1393	10.0938	136.166	45.4201	108.367	31.3729	None	downregulated	downregulated
EVM0066176	only downregulated in both 4x Cl lines	1.42442	0.384222	2.47956	0.631424	1.23224	0.227131	None	downregulated	downregulated
EVM0077384	only downregulated in both 4x Cl lines	21.4742	10.8322	36.3435	16.7773	31.3442	14.6015	None	downregulated	downregulated
EVM0047023	only downregulated in both 4x Cl lines	8.24038	4.351	21.7099	9.31923	32.3827	10.3949	None	downregulated	downregulated
EVM0049790	only downregulated in both 4x Cl lines	0.603463	0.154242	3.29665	0.209742	2.80245	0.29917	None	downregulated	downregulated
EVM0074063	only downregulated in both 4x Cl lines	0.472094	0.299356	1.18625	0.389101	2.07087	0.379335	None	downregulated	downregulated
EVM0055338	only downregulated in both 4x Cl lines	2.93141	0.499501	8.66405	2.65423	6.79745	1.41068	None	downregulated	downregulated
EVM0012014	only downregulated in both 4x Cl lines	0.363716	0.328892	1.90051	0.78862	2.63291	0.856812	None	downregulated	downregulated
EVM0074582	only downregulated in both 4x Cl lines	3.21057	2.08278	7.09971	2.5801	4.51431	1.51386	None	downregulated	downregulated
EVM0063820	only downregulated in both 4x Cl lines	2.60793	1.79396	13.5982	4.58621	12.1172	4.62553	None	downregulated	downregulated
EVM0067677	only downregulated in both 4x Cl lines	3.20024	1.94434	5.42758	2.51132	5.62446	1.36705	None	downregulated	downregulated
EVM0004828	only downregulated in both 4x Cl lines	6.05083	3.59885	7.62098	3.41386	7.90786	3.6217	None	downregulated	downregulated
EVM0024578	only downregulated in both 4x Cl lines	0.874146	1.21743	4.63293	1.51882	4.78214	1.06594	None	downregulated	downregulated
EVM0042113	only downregulated in both 4x Cl lines	0.925581	0.395262	2.47964	0.527403	3.53564	0.451628	None	downregulated	downregulated
EVM0087277	only downregulated in both 4x Cl lines	2.52843	1.79084	23.9906	10.0193	20.5993	9.0562	None	downregulated	downregulated
EVM0075686	only downregulated in both 4x Cl lines	1.49344	1.05203	2.78446	1.11396	3.3598	1.15143	None	downregulated	downregulated
EVM0037159	only downregulated in both 4x Cl lines	1.41974	0.870613	7.01852	2.56892	9.17338	3.15027	None	downregulated	downregulated
EVM0009582	only downregulated in both 4x Cl lines	0.159024	0	5.91686	1.67236	9.8854	1.59247	None	downregulated	downregulated
EVM0059451	only downregulated in both 4x Cl lines	9.56306	4.81324	15.779	7.23078	16.5119	7.62165	None	downregulated	downregulated

## Sheet: Table S4
	Table S4 Statistics of the WGBS data
Series	Library	Groups	Total clean reads	Statistics for mapping	Convertion rate	Pearson correlation
WGBS-1	diploid C. lavandulifolium (2x Cl)	Control-replication1	270352272	167,504,107 (61.89%)	0.9957	0.876
		Control-replication2	270627191	169,939,272 (62.86%)	0.9955
		Inoculation Treatment-replication1	270376566	166,170,715 (61.46%)	0.9955	0.88
		Inoculation Treatment-replication2	270426408	168,464,624 (62.30%)	0.9957
	autotetraploid C. lavandulifolium line 1 (4x Cl-1)	Control-replication1	270504399	171,869,091 (63.58%)	0.9962	0.89
		Control-replication2	270326422	173,662,847 (64.20%)	0.9961
		Inoculation Treatment-replication1	270340848	167,940,752 (62.12%)	0.9963	0.889
		Inoculation Treatment-replication2	270613331	168,778,105 (62.37%)	0.9961
WGBS-2	diploid C. lavandulifolium (2x Cl)	Control-replication1	311956072	199,304,782 (63.90%)	0.995	0.869
		Control-replication2	325411622	205,869,082 (63.30%)	0.9945
		Inoculation Treatment-replication1	291499030	134,154,150 (46.00%)	0.9958	0.843
		Inoculation Treatment-replication2	297395838	146,292,172 (49.20%)	0.9946
	diploid C. lavandulifolium (2x Cl)	5-AazC Treatment-replication1	286554714	177,844,192 (62.10%)	0.9947	0.856
		5-AazC Treatment-replication2	407903392	254,695,480 (62.40%)	0.9945
		5-AazC and Inoculation Treatment-replication1	397139956	234,767,264 (59.10%)	0.995	0.861
		5-AazC and Inoculation Treatment-replication2	295625388	159,382,560 (53.90%)	0.995

## Sheet: Table S5
Table S5 Statistics of the DAP-seq data
Library	Total clean reads	Statistics for mapping
ClWRKY103-replication1	69102736	65,310,030 (94.51%)
ClWRKY103-replication2	99302912	94,758,509 (95.42%)
ClWRKY103_input	65319060	63,417,825 (97.09%)

## Sheet: Table S6
Table S6 List of ClWRKY103 target genes
Geneid	Type
EVM0028841	motif-ClWRKY103
EVM0050773	motif-ClWRKY103
EVM0004875	motif-ClWRKY103
EVM0059106	motif-ClWRKY103
EVM0041818	motif-ClWRKY103
EVM0036462	motif-ClWRKY103
EVM0070379	motif-ClWRKY103
EVM0082371	motif-ClWRKY103
EVM0047128	motif-ClWRKY103
EVM0060103	motif-ClWRKY103
EVM0014206	motif-ClWRKY103
EVM0014208	motif-ClWRKY103
EVM0049786	motif-ClWRKY103
EVM0047120	motif-ClWRKY103
EVM0049791	motif-ClWRKY103
EVM0062749	motif-ClWRKY103
EVM0085406	motif-ClWRKY103
EVM0003555	motif-ClWRKY103
EVM0085407	motif-ClWRKY103
EVM0007913	motif-ClWRKY103
EVM0059112	motif-ClWRKY103
EVM0036450	motif-ClWRKY103
EVM0070368	motif-ClWRKY103
EVM0074724	motif-ClWRKY103
EVM0082385	motif-ClWRKY103
EVM0062752	motif-ClWRKY103
EVM0068080	motif-ClWRKY103
EVM0050791	motif-ClWRKY103
EVM0048472	motif-ClWRKY103
EVM0000494	motif-ClWRKY103
EVM0028825	motif-ClWRKY103
EVM0072104	motif-ClWRKY103
EVM0073431	motif-ClWRKY103
EVM0037771	motif-ClWRKY103
EVM0032085	motif-ClWRKY103
EVM0011152	motif-ClWRKY103
EVM0011153	motif-ClWRKY103
EVM0065810	motif-ClWRKY103
EVM0081022	motif-ClWRKY103
EVM0062787	motif-ClWRKY103
EVM0062784	motif-ClWRKY103
EVM0025783	motif-ClWRKY103
EVM0061439	motif-ClWRKY103
EVM0036437	motif-ClWRKY103
EVM0070398	motif-ClWRKY103
EVM0073422	motif-ClWRKY103
EVM0036431	motif-ClWRKY103
EVM0059134	motif-ClWRKY103
EVM0015501	motif-ClWRKY103
EVM0015502	motif-ClWRKY103
EVM0074749	motif-ClWRKY103
EVM0086721	motif-ClWRKY103
EVM0015504	motif-ClWRKY103
EVM0002256	motif-ClWRKY103
EVM0058692	motif-ClWRKY103
EVM0038200	motif-ClWRKY103
EVM0056034	motif-ClWRKY103
EVM0035175	motif-ClWRKY103
EVM0035172	motif-ClWRKY103
EVM0014241	motif-ClWRKY103
EVM0015578	motif-ClWRKY103
EVM0071666	motif-ClWRKY103
EVM0048415	motif-ClWRKY103
EVM0084995	motif-ClWRKY103
EVM0002250	motif-ClWRKY103
EVM0007954	motif-ClWRKY103
EVM0007950	motif-ClWRKY103
EVM0084998	motif-ClWRKY103
EVM0026215	motif-ClWRKY103
EVM0081009	motif-ClWRKY103
EVM0035164	motif-ClWRKY103
EVM0020910	motif-ClWRKY103
EVM0015562	motif-ClWRKY103
EVM0071657	motif-ClWRKY103
EVM0068010	motif-ClWRKY103
EVM0048421	motif-ClWRKY103
EVM0002232	motif-ClWRKY103
EVM0002236	motif-ClWRKY103
EVM0084967	motif-ClWRKY103
EVM0004895	motif-ClWRKY103
EVM0070366	motif-ClWRKY103
EVM0074720	motif-ClWRKY103
EVM0070361	motif-ClWRKY103
EVM0071694	motif-ClWRKY103
EVM0082313	motif-ClWRKY103
EVM0003572	motif-ClWRKY103
EVM0044083	motif-ClWRKY103
EVM0027527	motif-ClWRKY103
EVM0056064	motif-ClWRKY103
EVM0007936	motif-ClWRKY103
EVM0011185	motif-ClWRKY103
EVM0056061	motif-ClWRKY103
EVM0062732	motif-ClWRKY103
EVM0003570	motif-ClWRKY103
EVM0048442	motif-ClWRKY103
EVM0082324	motif-ClWRKY103
EVM0080589	motif-ClWRKY103
EVM0034683	motif-ClWRKY103
EVM0072962	motif-ClWRKY103
EVM0019052	motif-ClWRKY103
EVM0033350	motif-ClWRKY103
EVM0019054	motif-ClWRKY103
EVM0078268	motif-ClWRKY103
EVM0069315	motif-ClWRKY103
EVM0071622	motif-ClWRKY103
EVM0046679	motif-ClWRKY103
EVM0049703	motif-ClWRKY103
EVM0045342	motif-ClWRKY103
EVM0007067	motif-ClWRKY103
EVM0060982	motif-ClWRKY103
EVM0020041	motif-ClWRKY103
EVM0069314	motif-ClWRKY103
EVM0080595	motif-ClWRKY103
EVM0001772	motif-ClWRKY103
EVM0078251	motif-ClWRKY103
EVM0004801	motif-ClWRKY103
EVM0025726	motif-ClWRKY103
EVM0004807	motif-ClWRKY103
EVM0078255	motif-ClWRKY103
EVM0025727	motif-ClWRKY103
EVM0071615	motif-ClWRKY103
EVM0044028	motif-ClWRKY103
EVM0022698	motif-ClWRKY103
EVM0066272	motif-ClWRKY103
EVM0049712	motif-ClWRKY103
EVM0046684	motif-ClWRKY103
EVM0012415	motif-ClWRKY103
EVM0007073	motif-ClWRKY103
EVM0080569	motif-ClWRKY103
EVM0025713	motif-ClWRKY103
EVM0035990	motif-ClWRKY103
EVM0071644	motif-ClWRKY103
EVM0020027	motif-ClWRKY103
EVM0021355	motif-ClWRKY103
EVM0008375	motif-ClWRKY103
EVM0049723	motif-ClWRKY103
EVM0007045	motif-ClWRKY103
EVM0083604	motif-ClWRKY103
EVM0072972	motif-ClWRKY103
EVM0069326	motif-ClWRKY103
EVM0021349	motif-ClWRKY103
EVM0021342	motif-ClWRKY103
EVM0054258	motif-ClWRKY103
EVM0000472	motif-ClWRKY103
EVM0000474	motif-ClWRKY103
EVM0054255	motif-ClWRKY103
EVM0078222	motif-ClWRKY103
EVM0042272	motif-ClWRKY103
EVM0020086	motif-ClWRKY103
EVM0072917	motif-ClWRKY103
EVM0081883	motif-ClWRKY103
EVM0042273	motif-ClWRKY103
EVM0079546	motif-ClWRKY103
EVM0059955	motif-ClWRKY103
EVM0000484	motif-ClWRKY103
EVM0059951	motif-ClWRKY103
EVM0060927	motif-ClWRKY103
EVM0016810	motif-ClWRKY103
EVM0023100	motif-ClWRKY103
EVM0016819	motif-ClWRKY103
EVM0016817	motif-ClWRKY103
EVM0079578	motif-ClWRKY103
EVM0081855	motif-ClWRKY103
EVM0078248	motif-ClWRKY103
EVM0081854	motif-ClWRKY103
EVM0037735	motif-ClWRKY103
EVM0080526	motif-ClWRKY103
EVM0025755	motif-ClWRKY103
EVM0037733	motif-ClWRKY103
EVM0078243	motif-ClWRKY103
EVM0019074	motif-ClWRKY103
EVM0066268	motif-ClWRKY103
EVM0088493	motif-ClWRKY103
EVM0072933	motif-ClWRKY103
EVM0021394	motif-ClWRKY103
EVM0042296	motif-ClWRKY103
EVM0057317	motif-ClWRKY103
EVM0080535	motif-ClWRKY103
EVM0001793	motif-ClWRKY103
EVM0037724	motif-ClWRKY103
EVM0032039	motif-ClWRKY103
EVM0060942	motif-ClWRKY103
EVM0001797	motif-ClWRKY103
EVM0004829	motif-ClWRKY103
EVM0072927	motif-ClWRKY103
EVM0044005	motif-ClWRKY103
EVM0013764	motif-ClWRKY103
EVM0066250	motif-ClWRKY103
EVM0047990	motif-ClWRKY103
EVM0081873	motif-ClWRKY103
EVM0020051	motif-ClWRKY103
EVM0012438	motif-ClWRKY103
EVM0007106	motif-ClWRKY103
EVM0028049	motif-ClWRKY103
EVM0007108	motif-ClWRKY103
EVM0075271	motif-ClWRKY103
EVM0079637	motif-ClWRKY103
EVM0031695	motif-ClWRKY103
EVM0031698	motif-ClWRKY103
EVM0009765	motif-ClWRKY103
EVM0046708	motif-ClWRKY103
EVM0004070	motif-ClWRKY103
EVM0055677	motif-ClWRKY103
EVM0080637	motif-ClWRKY103
EVM0007114	motif-ClWRKY103
EVM0009776	motif-ClWRKY103
EVM0016054	motif-ClWRKY103
EVM0001815	motif-ClWRKY103
EVM0017385	motif-ClWRKY103
EVM0055671	motif-ClWRKY103
EVM0001813	motif-ClWRKY103
EVM0016058	motif-ClWRKY103
EVM0022735	motif-ClWRKY103
EVM0046727	motif-ClWRKY103
EVM0022730	motif-ClWRKY103
EVM0043691	motif-ClWRKY103
EVM0043690	motif-ClWRKY103
EVM0004087	motif-ClWRKY103
EVM0042361	motif-ClWRKY103
EVM0031677	motif-ClWRKY103
EVM0031678	motif-ClWRKY103
EVM0053026	motif-ClWRKY103
EVM0075294	motif-ClWRKY103
EVM0017377	motif-ClWRKY103
EVM0016045	motif-ClWRKY103
EVM0067678	motif-ClWRKY103
EVM0065018	motif-ClWRKY103
EVM0005385	motif-ClWRKY103
EVM0010745	motif-ClWRKY103
EVM0028017	motif-ClWRKY103
EVM0080613	motif-ClWRKY103
EVM0018695	motif-ClWRKY103
EVM0017363	motif-ClWRKY103
EVM0079641	motif-ClWRKY103
EVM0088583	motif-ClWRKY103
EVM0041056	motif-ClWRKY103
EVM0016035	motif-ClWRKY103
EVM0045410	motif-ClWRKY103
EVM0010732	motif-ClWRKY103
EVM0031659	motif-ClWRKY103
EVM0077894	motif-ClWRKY103
EVM0034762	motif-ClWRKY103
EVM0025811	motif-ClWRKY103
EVM0075237	motif-ClWRKY103
EVM0043639	motif-ClWRKY103
EVM0052592	motif-ClWRKY103
EVM0020129	motif-ClWRKY103
EVM0001839	motif-ClWRKY103
EVM0020124	motif-ClWRKY103
EVM0068946	motif-ClWRKY103
EVM0072199	motif-ClWRKY103
EVM0087238	motif-ClWRKY103
EVM0056976	motif-ClWRKY103
EVM0076585	motif-ClWRKY103
EVM0051289	motif-ClWRKY103
EVM0009788	motif-ClWRKY103
EVM0054317	motif-ClWRKY103
EVM0001822	motif-ClWRKY103
EVM0030385	motif-ClWRKY103
EVM0016089	motif-ClWRKY103
EVM0020102	motif-ClWRKY103
EVM0055656	motif-ClWRKY103
EVM0054322	motif-ClWRKY103
EVM0030375	motif-ClWRKY103
EVM0076578	motif-ClWRKY103
EVM0000505	motif-ClWRKY103
EVM0021427	motif-ClWRKY103
EVM0068958	motif-ClWRKY103
EVM0084181	motif-ClWRKY103
EVM0008460	motif-ClWRKY103
EVM0005326	motif-ClWRKY103
EVM0044928	motif-ClWRKY103
EVM0085482	motif-ClWRKY103
EVM0020961	motif-ClWRKY103
EVM0077849	motif-ClWRKY103
EVM0060188	motif-ClWRKY103
EVM0052563	motif-ClWRKY103
EVM0051231	motif-ClWRKY103
EVM0031601	motif-ClWRKY103
EVM0031603	motif-ClWRKY103
EVM0006663	motif-ClWRKY103
EVM0004006	motif-ClWRKY103
EVM0004009	motif-ClWRKY103
EVM0053890	motif-ClWRKY103
EVM0076512	motif-ClWRKY103
EVM0038232	motif-ClWRKY103
EVM0018631	motif-ClWRKY103
EVM0039598	motif-ClWRKY103
EVM0085494	motif-ClWRKY103
EVM0076509	motif-ClWRKY103
EVM0040581	motif-ClWRKY103
EVM0032921	motif-ClWRKY103
EVM0076540	motif-ClWRKY103
EVM0006637	motif-ClWRKY103
EVM0006638	motif-ClWRKY103
EVM0043622	motif-ClWRKY103
EVM0085461	motif-ClWRKY103
EVM0064566	motif-ClWRKY103
EVM0043625	motif-ClWRKY103
EVM0065899	motif-ClWRKY103
EVM0086799	motif-ClWRKY103
EVM0027570	motif-ClWRKY103
EVM0063235	motif-ClWRKY103
EVM0019959	motif-ClWRKY103
EVM0084135	motif-ClWRKY103
EVM0026235	motif-ClWRKY103
EVM0056944	motif-ClWRKY103
EVM0014251	motif-ClWRKY103
EVM0019949	motif-ClWRKY103
EVM0063222	motif-ClWRKY103
EVM0004036	motif-ClWRKY103
EVM0010715	motif-ClWRKY103
EVM0032986	motif-ClWRKY103
EVM0053840	motif-ClWRKY103
EVM0032983	motif-ClWRKY103
EVM0009722	motif-ClWRKY103
EVM0040527	motif-ClWRKY103
EVM0065826	motif-ClWRKY103
EVM0072127	motif-ClWRKY103
EVM0081088	motif-ClWRKY103
EVM0084117	motif-ClWRKY103
EVM0060143	motif-ClWRKY103
EVM0047166	motif-ClWRKY103
EVM0029330	motif-ClWRKY103
EVM0041868	motif-ClWRKY103
EVM0073441	motif-ClWRKY103
EVM0072111	motif-ClWRKY103
EVM0059152	motif-ClWRKY103
EVM0017343	motif-ClWRKY103
EVM0065824	motif-ClWRKY103
EVM0039559	motif-ClWRKY103
EVM0074769	motif-ClWRKY103
EVM0061462	motif-ClWRKY103
EVM0085454	motif-ClWRKY103
EVM0005370	motif-ClWRKY103
EVM0086785	motif-ClWRKY103
EVM0031633	motif-ClWRKY103
EVM0004014	motif-ClWRKY103
EVM0004012	motif-ClWRKY103
EVM0030304	motif-ClWRKY103
EVM0026288	motif-ClWRKY103
EVM0041883	motif-ClWRKY103
EVM0061492	motif-ClWRKY103
EVM0026282	motif-ClWRKY103
EVM0026284	motif-ClWRKY103
EVM0010702	motif-ClWRKY103
EVM0031624	motif-ClWRKY103
EVM0052544	motif-ClWRKY103
EVM0038256	motif-ClWRKY103
EVM0038253	motif-ClWRKY103
EVM0006680	motif-ClWRKY103
EVM0081074	motif-ClWRKY103
EVM0041890	motif-ClWRKY103
EVM0081079	motif-ClWRKY103
EVM0032949	motif-ClWRKY103
EVM0061307	motif-ClWRKY103
EVM0063970	motif-ClWRKY103
EVM0070259	motif-ClWRKY103
EVM0069274	motif-ClWRKY103
EVM0083582	motif-ClWRKY103
EVM0050660	motif-ClWRKY103
EVM0050664	motif-ClWRKY103
EVM0024356	motif-ClWRKY103
EVM0002102	motif-ClWRKY103
EVM0041704	motif-ClWRKY103
EVM0037666	motif-ClWRKY103
EVM0035003	motif-ClWRKY103
EVM0063959	motif-ClWRKY103
EVM0016730	motif-ClWRKY103
EVM0083592	motif-ClWRKY103
EVM0063961	motif-ClWRKY103
EVM0063964	motif-ClWRKY103
EVM0015406	motif-ClWRKY103
EVM0016738	motif-ClWRKY103
EVM0087954	motif-ClWRKY103
EVM0016736	motif-ClWRKY103
EVM0015409	motif-ClWRKY103
EVM0048350	motif-ClWRKY103
EVM0050674	motif-ClWRKY103
EVM0059004	motif-ClWRKY103
EVM0028703	motif-ClWRKY103
EVM0063989	motif-ClWRKY103
EVM0041719	motif-ClWRKY103
EVM0049689	motif-ClWRKY103
EVM0060005	motif-ClWRKY103
EVM0023013	motif-ClWRKY103
EVM0048354	motif-ClWRKY103
EVM0024332	motif-ClWRKY103
EVM0025669	motif-ClWRKY103
EVM0016711	motif-ClWRKY103
EVM0083577	motif-ClWRKY103
EVM0053706	motif-ClWRKY103
EVM0048363	motif-ClWRKY103
EVM0082244	motif-ClWRKY103
EVM0007820	motif-ClWRKY103
EVM0035059	motif-ClWRKY103
EVM0071555	motif-ClWRKY103
EVM0038972	motif-ClWRKY103
EVM0063930	motif-ClWRKY103
EVM0015456	motif-ClWRKY103
EVM0045261	motif-ClWRKY103
EVM0082218	motif-ClWRKY103
EVM0023061	motif-ClWRKY103
EVM0007834	motif-ClWRKY103
EVM0083547	motif-ClWRKY103
EVM0027425	motif-ClWRKY103
EVM0083549	motif-ClWRKY103
EVM0078174	motif-ClWRKY103
EVM0070212	motif-ClWRKY103
EVM0011083	motif-ClWRKY103
EVM0016773	motif-ClWRKY103
EVM0019800	motif-ClWRKY103
EVM0048309	motif-ClWRKY103
EVM0023069	motif-ClWRKY103
EVM0050615	motif-ClWRKY103
EVM0050617	motif-ClWRKY103
EVM0083513	motif-ClWRKY103
EVM0083514	motif-ClWRKY103
EVM0003444	motif-ClWRKY103
EVM0057265	motif-ClWRKY103
EVM0002116	motif-ClWRKY103
EVM0075931	motif-ClWRKY103
EVM0028749	motif-ClWRKY103
EVM0011071	motif-ClWRKY103
EVM0016762	motif-ClWRKY103
EVM0037691	motif-ClWRKY103
EVM0075927	motif-ClWRKY103
EVM0045287	motif-ClWRKY103
EVM0062623	motif-ClWRKY103
EVM0080491	motif-ClWRKY103
EVM0015437	motif-ClWRKY103
EVM0045283	motif-ClWRKY103
EVM0062609	motif-ClWRKY103
EVM0004783	motif-ClWRKY103
EVM0070234	motif-ClWRKY103
EVM0003458	motif-ClWRKY103
EVM0049653	motif-ClWRKY103
EVM0026940	motif-ClWRKY103
EVM0067491	motif-ClWRKY103
EVM0026942	motif-ClWRKY103
EVM0034567	motif-ClWRKY103
EVM0026944	motif-ClWRKY103
EVM0026945	motif-ClWRKY103
EVM0000313	motif-ClWRKY103
EVM0002979	motif-ClWRKY103
EVM0045221	motif-ClWRKY103
EVM0038934	motif-ClWRKY103
EVM0066161	motif-ClWRKY103
EVM0046555	motif-ClWRKY103
EVM0080475	motif-ClWRKY103
EVM0079469	motif-ClWRKY103
EVM0060846	motif-ClWRKY103
EVM0071500	motif-ClWRKY103
EVM0000323	motif-ClWRKY103
EVM0026934	motif-ClWRKY103
EVM0057214	motif-ClWRKY103
EVM0026937	motif-ClWRKY103
EVM0078135	motif-ClWRKY103
EVM0021249	motif-ClWRKY103
EVM0047898	motif-ClWRKY103
EVM0080485	motif-ClWRKY103
EVM0080447	motif-ClWRKY103
EVM0080449	motif-ClWRKY103
EVM0070201	motif-ClWRKY103
EVM0058556	motif-ClWRKY103
EVM0030187	motif-ClWRKY103
EVM0038953	motif-ClWRKY103
EVM0045243	motif-ClWRKY103
EVM0081781	motif-ClWRKY103
EVM0081780	motif-ClWRKY103
EVM0013611	motif-ClWRKY103
EVM0060883	motif-ClWRKY103
EVM0029199	motif-ClWRKY103
EVM0034538	motif-ClWRKY103
EVM0079484	motif-ClWRKY103
EVM0057234	motif-ClWRKY103
EVM0069205	motif-ClWRKY103
EVM0021225	motif-ClWRKY103
EVM0023886	motif-ClWRKY103
EVM0022552	motif-ClWRKY103
EVM0014932	motif-ClWRKY103
EVM0066176	motif-ClWRKY103
EVM0029186	motif-ClWRKY103
EVM0014936	motif-ClWRKY103
EVM0024321	motif-ClWRKY103
EVM0075074	motif-ClWRKY103
EVM0036304	motif-ClWRKY103
EVM0004715	motif-ClWRKY103
EVM0046509	motif-ClWRKY103
EVM0004718	motif-ClWRKY103
EVM0016705	motif-ClWRKY103
EVM0016703	motif-ClWRKY103
EVM0026974	motif-ClWRKY103
EVM0054140	motif-ClWRKY103
EVM0055470	motif-ClWRKY103
EVM0079421	motif-ClWRKY103
EVM0055476	motif-ClWRKY103
EVM0063085	motif-ClWRKY103
EVM0080442	motif-ClWRKY103
EVM0078126	motif-ClWRKY103
EVM0060838	motif-ClWRKY103
EVM0059849	motif-ClWRKY103
EVM0078127	motif-ClWRKY103
EVM0059844	motif-ClWRKY103
EVM0002995	motif-ClWRKY103
EVM0059845	motif-ClWRKY103
EVM0001662	motif-ClWRKY103
EVM0059842	motif-ClWRKY103
EVM0002997	motif-ClWRKY103
EVM0034582	motif-ClWRKY103
EVM0078125	motif-ClWRKY103
EVM0000339	motif-ClWRKY103
EVM0066147	motif-ClWRKY103
EVM0045209	motif-ClWRKY103
EVM0079446	motif-ClWRKY103
EVM0078117	motif-ClWRKY103
EVM0001674	motif-ClWRKY103
EVM0078119	motif-ClWRKY103
EVM0000344	motif-ClWRKY103
EVM0001672	motif-ClWRKY103
EVM0060821	motif-ClWRKY103
EVM0034574	motif-ClWRKY103
EVM0038920	motif-ClWRKY103
EVM0038925	motif-ClWRKY103
EVM0021261	motif-ClWRKY103
EVM0030247	motif-ClWRKY103
EVM0051188	motif-ClWRKY103
EVM0009647	motif-ClWRKY103
EVM0056874	motif-ClWRKY103
EVM0055549	motif-ClWRKY103
EVM0035931	motif-ClWRKY103
EVM0080507	motif-ClWRKY103
EVM0056873	motif-ClWRKY103
EVM0076489	motif-ClWRKY103
EVM0075159	motif-ClWRKY103
EVM0079511	motif-ClWRKY103
EVM0088475	motif-ClWRKY103
EVM0054225	motif-ClWRKY103
EVM0029247	motif-ClWRKY103
EVM0010628	motif-ClWRKY103
EVM0079503	motif-ClWRKY103
EVM0054223	motif-ClWRKY103
EVM0080511	motif-ClWRKY103
EVM0055552	motif-ClWRKY103
EVM0067522	motif-ClWRKY103
EVM0081851	motif-ClWRKY103
EVM0064495	motif-ClWRKY103
EVM0068850	motif-ClWRKY103
EVM0005269	motif-ClWRKY103
EVM0054234	motif-ClWRKY103
EVM0006599	motif-ClWRKY103
EVM0081817	motif-ClWRKY103
EVM0018585	motif-ClWRKY103
EVM0055561	motif-ClWRKY103
EVM0022604	motif-ClWRKY103
EVM0043588	motif-ClWRKY103
EVM0068887	motif-ClWRKY103
EVM0030219	motif-ClWRKY103
EVM0087126	motif-ClWRKY103
EVM0026199	motif-ClWRKY103
EVM0030216	motif-ClWRKY103
EVM0079525	motif-ClWRKY103
EVM0032875	motif-ClWRKY103
EVM0081824	motif-ClWRKY103
EVM0018570	motif-ClWRKY103
EVM0031540	motif-ClWRKY103
EVM0054243	motif-ClWRKY103
EVM0060908	motif-ClWRKY103
EVM0075167	motif-ClWRKY103
EVM0076499	motif-ClWRKY103
EVM0038174	motif-ClWRKY103
EVM0026191	motif-ClWRKY103
EVM0046621	motif-ClWRKY103
EVM0010612	motif-ClWRKY103
EVM0029221	motif-ClWRKY103
EVM0033317	motif-ClWRKY103
EVM0009689	motif-ClWRKY103
EVM0009687	motif-ClWRKY103
EVM0075118	motif-ClWRKY103
EVM0035973	motif-ClWRKY103
EVM0019010	motif-ClWRKY103
EVM0065795	motif-ClWRKY103
EVM0010684	motif-ClWRKY103
EVM0029295	motif-ClWRKY103
EVM0013712	motif-ClWRKY103
EVM0022660	motif-ClWRKY103
EVM0087102	motif-ClWRKY103
EVM0063134	motif-ClWRKY103
EVM0076431	motif-ClWRKY103
EVM0075100	motif-ClWRKY103
EVM0051158	motif-ClWRKY103
EVM0056847	motif-ClWRKY103
EVM0056845	motif-ClWRKY103
EVM0052482	motif-ClWRKY103
EVM0051153	motif-ClWRKY103
EVM0072078	motif-ClWRKY103
EVM0060094	motif-ClWRKY103
EVM0068815	motif-ClWRKY103
EVM0042206	motif-ClWRKY103
EVM0022653	motif-ClWRKY103
EVM0021323	motif-ClWRKY103
EVM0063127	motif-ClWRKY103
EVM0055523	motif-ClWRKY103
EVM0076461	motif-ClWRKY103
EVM0076468	motif-ClWRKY103
EVM0067514	motif-ClWRKY103
EVM0022647	motif-ClWRKY103
EVM0044879	motif-ClWRKY103
EVM0055519	motif-ClWRKY103
EVM0029275	motif-ClWRKY103
EVM0034612	motif-ClWRKY103
EVM0088419	motif-ClWRKY103
EVM0008347	motif-ClWRKY103
EVM0017281	motif-ClWRKY103
EVM0084063	motif-ClWRKY103
EVM0067502	motif-ClWRKY103
EVM0064471	motif-ClWRKY103
EVM0053767	motif-ClWRKY103
EVM0039464	motif-ClWRKY103
EVM0020843	motif-ClWRKY103
EVM0041787	motif-ClWRKY103
EVM0032818	motif-ClWRKY103
EVM0061399	motif-ClWRKY103
EVM0060069	motif-ClWRKY103
EVM0002173	motif-ClWRKY103
EVM0047089	motif-ClWRKY103
EVM0047095	motif-ClWRKY103
EVM0051113	motif-ClWRKY103
EVM0006549	motif-ClWRKY103
EVM0020833	motif-ClWRKY103
EVM0077719	motif-ClWRKY103
EVM0059070	motif-ClWRKY103
EVM0077717	motif-ClWRKY103
EVM0064415	motif-ClWRKY103
EVM0019843	motif-ClWRKY103
EVM0084044	motif-ClWRKY103
EVM0032806	motif-ClWRKY103
EVM0027461	motif-ClWRKY103
EVM0056811	motif-ClWRKY103
EVM0002157	motif-ClWRKY103
EVM0053780	motif-ClWRKY103
EVM0020816	motif-ClWRKY103
EVM0035076	motif-ClWRKY103
EVM0019833	motif-ClWRKY103
EVM0064442	motif-ClWRKY103
EVM0065777	motif-ClWRKY103
EVM0018508	motif-ClWRKY103
EVM0052449	motif-ClWRKY103
EVM0018506	motif-ClWRKY103
EVM0084011	motif-ClWRKY103
EVM0006523	motif-ClWRKY103
EVM0073380	motif-ClWRKY103
EVM0007850	motif-ClWRKY103
EVM0052460	motif-ClWRKY103
EVM0051131	motif-ClWRKY103
EVM0035063	motif-ClWRKY103
EVM0060074	motif-ClWRKY103
EVM0019825	motif-ClWRKY103
EVM0065767	motif-ClWRKY103
EVM0076409	motif-ClWRKY103
EVM0063106	motif-ClWRKY103
EVM0032866	motif-ClWRKY103
EVM0029212	motif-ClWRKY103
EVM0050696	motif-ClWRKY103
EVM0059026	motif-ClWRKY103
EVM0072003	motif-ClWRKY103
EVM0073332	motif-ClWRKY103
EVM0072002	motif-ClWRKY103
EVM0059025	motif-ClWRKY103
EVM0017236	motif-ClWRKY103
EVM0087981	motif-ClWRKY103
EVM0039422	motif-ClWRKY103
EVM0005242	motif-ClWRKY103
EVM0060021	motif-ClWRKY103
EVM0011914	motif-ClWRKY103
EVM0026176	motif-ClWRKY103
EVM0005254	motif-ClWRKY103
EVM0085328	motif-ClWRKY103
EVM0060009	motif-ClWRKY103
EVM0019880	motif-ClWRKY103
EVM0059038	motif-ClWRKY103
EVM0074655	motif-ClWRKY103
EVM0039431	motif-ClWRKY103
EVM0038153	motif-ClWRKY103
EVM0020873	motif-ClWRKY103
EVM0087995	motif-ClWRKY103
EVM0011924	motif-ClWRKY103
EVM0047060	motif-ClWRKY103
EVM0072026	motif-ClWRKY103
EVM0039443	motif-ClWRKY103
EVM0017217	motif-ClWRKY103
EVM0087965	motif-ClWRKY103
EVM0026160	motif-ClWRKY103
EVM0053753	motif-ClWRKY103
EVM0007894	motif-ClWRKY103
EVM0062692	motif-ClWRKY103
EVM0087970	motif-ClWRKY103
EVM0017204	motif-ClWRKY103
EVM0085314	motif-ClWRKY103
EVM0006562	motif-ClWRKY103
EVM0018539	motif-ClWRKY103
EVM0026150	motif-ClWRKY103
EVM0026151	motif-ClWRKY103
EVM0048692	motif-ClWRKY103
EVM0026423	motif-ClWRKY103
EVM0003786	motif-ClWRKY103
EVM0062998	motif-ClWRKY103
EVM0059347	motif-ClWRKY103
EVM0018803	motif-ClWRKY103
EVM0060344	motif-ClWRKY103
EVM0009087	motif-ClWRKY103
EVM0060326	motif-ClWRKY103
EVM0026418	motif-ClWRKY103
EVM0059355	motif-ClWRKY103
EVM0015760	motif-ClWRKY103
EVM0068295	motif-ClWRKY103
EVM0085614	motif-ClWRKY103
EVM0001103	motif-ClWRKY103
EVM0052734	motif-ClWRKY103
EVM0002437	motif-ClWRKY103
EVM0072345	motif-ClWRKY103
EVM0002436	motif-ClWRKY103
EVM0058032	motif-ClWRKY103
EVM0039760	motif-ClWRKY103
EVM0023377	motif-ClWRKY103
EVM0047388	motif-ClWRKY103
EVM0082592	motif-ClWRKY103
EVM0047385	motif-ClWRKY103
EVM0002440	motif-ClWRKY103
EVM0024695	motif-ClWRKY103
EVM0060347	motif-ClWRKY103
EVM0003777	motif-ClWRKY103
EVM0061680	motif-ClWRKY103
EVM0040762	motif-ClWRKY103
EVM0039774	motif-ClWRKY103
EVM0011384	motif-ClWRKY103
EVM0014411	motif-ClWRKY103
EVM0072326	motif-ClWRKY103
EVM0015741	motif-ClWRKY103
EVM0010057	motif-ClWRKY103
EVM0039779	motif-ClWRKY103
EVM0085635	motif-ClWRKY103
EVM0015746	motif-ClWRKY103
EVM0051407	motif-ClWRKY103
EVM0023364	motif-ClWRKY103
EVM0026463	motif-ClWRKY103
EVM0061626	motif-ClWRKY103
EVM0001167	motif-ClWRKY103
EVM0074934	motif-ClWRKY103
EVM0039703	motif-ClWRKY103
EVM0049987	motif-ClWRKY103
EVM0031803	motif-ClWRKY103
EVM0044296	motif-ClWRKY103
EVM0005533	motif-ClWRKY103
EVM0004200	motif-ClWRKY103
EVM0050982	motif-ClWRKY103
EVM0027787	motif-ClWRKY103
EVM0025125	motif-ClWRKY103
EVM0037107	motif-ClWRKY103
EVM0061612	motif-ClWRKY103
EVM0074932	motif-ClWRKY103
EVM0034079	motif-ClWRKY103
EVM0006868	motif-ClWRKY103
EVM0074924	motif-ClWRKY103
EVM0039711	motif-ClWRKY103
EVM0027774	motif-ClWRKY103
EVM0086907	motif-ClWRKY103
EVM0059320	motif-ClWRKY103
EVM0035392	motif-ClWRKY103
EVM0074959	motif-ClWRKY103
EVM0018824	motif-ClWRKY103
EVM0048678	motif-ClWRKY103
EVM0046013	motif-ClWRKY103
EVM0050988	motif-ClWRKY103
EVM0083886	motif-ClWRKY103
EVM0022085	motif-ClWRKY103
EVM0048671	motif-ClWRKY103
EVM0061639	motif-ClWRKY103
EVM0086918	motif-ClWRKY103
EVM0006841	motif-ClWRKY103
EVM0038415	motif-ClWRKY103
EVM0034057	motif-ClWRKY103
EVM0070598	motif-ClWRKY103
EVM0034050	motif-ClWRKY103
EVM0040721	motif-ClWRKY103
EVM0013126	motif-ClWRKY103
EVM0018816	motif-ClWRKY103
EVM0081233	motif-ClWRKY103
EVM0077176	motif-ClWRKY103
EVM0032268	motif-ClWRKY103
EVM0000674	motif-ClWRKY103
EVM0024643	motif-ClWRKY103
EVM0019298	motif-ClWRKY103
EVM0025978	motif-ClWRKY103
EVM0071869	motif-ClWRKY103
EVM0048619	motif-ClWRKY103
EVM0070538	motif-ClWRKY103
EVM0070536	motif-ClWRKY103
EVM0048611	motif-ClWRKY103
EVM0083863	motif-ClWRKY103
EVM0013998	motif-ClWRKY103
EVM0068224	motif-ClWRKY103
EVM0036617	motif-ClWRKY103
EVM0019280	motif-ClWRKY103
EVM0045590	motif-ClWRKY103
EVM0062901	motif-ClWRKY103
EVM0033587	motif-ClWRKY103
EVM0032258	motif-ClWRKY103
EVM0025964	motif-ClWRKY103
EVM0078492	motif-ClWRKY103
EVM0037942	motif-ClWRKY103
EVM0025965	motif-ClWRKY103
EVM0032251	motif-ClWRKY103
EVM0033582	motif-ClWRKY103
EVM0020279	motif-ClWRKY103
EVM0011323	motif-ClWRKY103
EVM0069540	motif-ClWRKY103
EVM0069541	motif-ClWRKY103
EVM0011326	motif-ClWRKY103
EVM0061604	motif-ClWRKY103
EVM0061603	motif-ClWRKY103
EVM0069570	motif-ClWRKY103
EVM0077196	motif-ClWRKY103
EVM0071890	motif-ClWRKY103
EVM0020262	motif-ClWRKY103
EVM0068240	motif-ClWRKY103
EVM0049963	motif-ClWRKY103
EVM0047302	motif-ClWRKY103
EVM0011317	motif-ClWRKY103
EVM0001993	motif-ClWRKY103
EVM0077185	motif-ClWRKY103
EVM0001991	motif-ClWRKY103
EVM0034896	motif-ClWRKY103
EVM0056268	motif-ClWRKY103
EVM0074906	motif-ClWRKY103
EVM0049979	motif-ClWRKY103
EVM0013961	motif-ClWRKY103
EVM0062931	motif-ClWRKY103
EVM0007292	motif-ClWRKY103
EVM0024687	motif-ClWRKY103
EVM0027714	motif-ClWRKY103
EVM0036663	motif-ClWRKY103
EVM0065159	motif-ClWRKY103
EVM0015730	motif-ClWRKY103
EVM0069518	motif-ClWRKY103
EVM0069512	motif-ClWRKY103
EVM0056204	motif-ClWRKY103
EVM0083828	motif-ClWRKY103
EVM0036659	motif-ClWRKY103
EVM0002423	motif-ClWRKY103
EVM0036657	motif-ClWRKY103
EVM0056207	motif-ClWRKY103
EVM0035323	motif-ClWRKY103
EVM0024679	motif-ClWRKY103
EVM0032298	motif-ClWRKY103
EVM0036651	motif-ClWRKY103
EVM0056201	motif-ClWRKY103
EVM0057530	motif-ClWRKY103
EVM0049913	motif-ClWRKY103
EVM0023346	motif-ClWRKY103
EVM0012696	motif-ClWRKY103
EVM0009052	motif-ClWRKY103
EVM0053189	motif-ClWRKY103
EVM0024660	motif-ClWRKY103
EVM0078482	motif-ClWRKY103
EVM0035313	motif-ClWRKY103
EVM0032288	motif-ClWRKY103
EVM0078483	motif-ClWRKY103
EVM0032287	motif-ClWRKY103
EVM0011350	motif-ClWRKY103
EVM0070511	motif-ClWRKY103
EVM0086074	motif-ClWRKY103
EVM0012685	motif-ClWRKY103
EVM0065176	motif-ClWRKY103
EVM0083803	motif-ClWRKY103
EVM0036636	motif-ClWRKY103
EVM0057550	motif-ClWRKY103
EVM0078472	motif-ClWRKY103
EVM0071840	motif-ClWRKY103
EVM0057554	motif-ClWRKY103
EVM0086087	motif-ClWRKY103
EVM0049939	motif-ClWRKY103
EVM0045577	motif-ClWRKY103
EVM0071831	motif-ClWRKY103
EVM0015707	motif-ClWRKY103
EVM0050913	motif-ClWRKY103
EVM0080784	motif-ClWRKY103
EVM0079878	motif-ClWRKY103
EVM0034964	motif-ClWRKY103
EVM0078548	motif-ClWRKY103
EVM0045618	motif-ClWRKY103
EVM0019334	motif-ClWRKY103
EVM0042591	motif-ClWRKY103
EVM0041263	motif-ClWRKY103
EVM0012702	motif-ClWRKY103
EVM0065231	motif-ClWRKY103
EVM0080872	motif-ClWRKY103
EVM0041264	motif-ClWRKY103
EVM0012705	motif-ClWRKY103
EVM0007356	motif-ClWRKY103
EVM0077208	motif-ClWRKY103
EVM0074177	motif-ClWRKY103
EVM0045637	motif-ClWRKY103
EVM0045639	motif-ClWRKY103
EVM0045633	motif-ClWRKY103
EVM0022972	motif-ClWRKY103
EVM0028271	motif-ClWRKY103
EVM0089217	motif-ClWRKY103
EVM0030589	motif-ClWRKY103
EVM0007324	motif-ClWRKY103
EVM0033611	motif-ClWRKY103
EVM0054593	motif-ClWRKY103
EVM0022967	motif-ClWRKY103
EVM0016288	motif-ClWRKY103
EVM0071920	motif-ClWRKY103
EVM0046977	motif-ClWRKY103
EVM0056307	motif-ClWRKY103
EVM0009995	motif-ClWRKY103
EVM0016275	motif-ClWRKY103
EVM0046988	motif-ClWRKY103
EVM0044326	motif-ClWRKY103
EVM0046981	motif-ClWRKY103
EVM0080860	motif-ClWRKY103
EVM0075474	motif-ClWRKY103
EVM0055868	motif-ClWRKY103
EVM0031016	motif-ClWRKY103
EVM0066518	motif-ClWRKY103
EVM0024723	motif-ClWRKY103
EVM0088794	motif-ClWRKY103
EVM0024719	motif-ClWRKY103
EVM0041224	motif-ClWRKY103
EVM0062161	motif-ClWRKY103
EVM0088798	motif-ClWRKY103
EVM0063498	motif-ClWRKY103
EVM0086134	motif-ClWRKY103
EVM0058902	motif-ClWRKY103
EVM0076793	motif-ClWRKY103
EVM0000762	motif-ClWRKY103
EVM0067838	motif-ClWRKY103
EVM0075468	motif-ClWRKY103
EVM0046917	motif-ClWRKY103
EVM0075467	motif-ClWRKY103
EVM0075464	motif-ClWRKY103
EVM0041234	motif-ClWRKY103
EVM0018039	motif-ClWRKY103
EVM0066514	motif-ClWRKY103
EVM0012736	motif-ClWRKY103
EVM0006062	motif-ClWRKY103
EVM0055884	motif-ClWRKY103
EVM0074162	motif-ClWRKY103
EVM0006035	motif-ClWRKY103
EVM0058910	motif-ClWRKY103
EVM0034985	motif-ClWRKY103
EVM0080807	motif-ClWRKY103
EVM0079851	motif-ClWRKY103
EVM0074166	motif-ClWRKY103
EVM0062184	motif-ClWRKY103
EVM0021678	motif-ClWRKY103
EVM0041247	motif-ClWRKY103
EVM0086114	motif-ClWRKY103
EVM0058926	motif-ClWRKY103
EVM0075483	motif-ClWRKY103
EVM0066529	motif-ClWRKY103
EVM0087451	motif-ClWRKY103
EVM0020339	motif-ClWRKY103
EVM0045615	motif-ClWRKY103
EVM0087452	motif-ClWRKY103
EVM0019345	motif-ClWRKY103
EVM0042589	motif-ClWRKY103
EVM0086127	motif-ClWRKY103
EVM0028294	motif-ClWRKY103
EVM0022990	motif-ClWRKY103
EVM0012711	motif-ClWRKY103
EVM0062179	motif-ClWRKY103
EVM0006040	motif-ClWRKY103
EVM0006899	motif-ClWRKY103
EVM0051465	motif-ClWRKY103
EVM0005564	motif-ClWRKY103
EVM0051469	motif-ClWRKY103
EVM0022902	motif-ClWRKY103
EVM0017555	motif-ClWRKY103
EVM0064786	motif-ClWRKY103
EVM0038480	motif-ClWRKY103
EVM0067813	motif-ClWRKY103
EVM0043843	motif-ClWRKY103
EVM0016226	motif-ClWRKY103
EVM0055817	motif-ClWRKY103
EVM0025172	motif-ClWRKY103
EVM0031848	motif-ClWRKY103
EVM0051479	motif-ClWRKY103
EVM0005576	motif-ClWRKY103
EVM0030510	motif-ClWRKY103
EVM0072398	motif-ClWRKY103
EVM0049159	motif-ClWRKY103
EVM0062112	motif-ClWRKY103
EVM0064770	motif-ClWRKY103
EVM0025154	motif-ClWRKY103
EVM0075452	motif-ClWRKY103
EVM0025158	motif-ClWRKY103
EVM0005543	motif-ClWRKY103
EVM0037133	motif-ClWRKY103
EVM0041201	motif-ClWRKY103
EVM0018864	motif-ClWRKY103
EVM0013174	motif-ClWRKY103
EVM0074119	motif-ClWRKY103
EVM0041204	motif-ClWRKY103
EVM0004223	motif-ClWRKY103
EVM0031821	motif-ClWRKY103
EVM0055851	motif-ClWRKY103
EVM0049171	motif-ClWRKY103
EVM0025147	motif-ClWRKY103
EVM0026479	motif-ClWRKY103
EVM0071089	motif-ClWRKY103
EVM0038452	motif-ClWRKY103
EVM0063462	motif-ClWRKY103
EVM0013163	motif-ClWRKY103
EVM0042541	motif-ClWRKY103
EVM0034091	motif-ClWRKY103
EVM0042547	motif-ClWRKY103
EVM0067825	motif-ClWRKY103
EVM0062136	motif-ClWRKY103
EVM0088741	motif-ClWRKY103
EVM0029577	motif-ClWRKY103
EVM0052750	motif-ClWRKY103
EVM0029578	motif-ClWRKY103
EVM0008638	motif-ClWRKY103
EVM0007306	motif-ClWRKY103
EVM0052753	motif-ClWRKY103
EVM0072366	motif-ClWRKY103
EVM0039784	motif-ClWRKY103
EVM0084351	motif-ClWRKY103
EVM0039787	motif-ClWRKY103
EVM0021611	motif-ClWRKY103
EVM0052746	motif-ClWRKY103
EVM0046079	motif-ClWRKY103
EVM0083021	motif-ClWRKY103
EVM0004274	motif-ClWRKY103
EVM0007317	motif-ClWRKY103
EVM0031889	motif-ClWRKY103
EVM0031882	motif-ClWRKY103
EVM0030552	motif-ClWRKY103
EVM0017580	motif-ClWRKY103
EVM0076713	motif-ClWRKY103
EVM0073684	motif-ClWRKY103
EVM0022928	motif-ClWRKY103
EVM0043808	motif-ClWRKY103
EVM0037184	motif-ClWRKY103
EVM0072348	motif-ClWRKY103
EVM0064733	motif-ClWRKY103
EVM0037180	motif-ClWRKY103
EVM0046087	motif-ClWRKY103
EVM0028222	motif-ClWRKY103
EVM0071052	motif-ClWRKY103
EVM0046090	motif-ClWRKY103
EVM0051445	motif-ClWRKY103
EVM0052775	motif-ClWRKY103
EVM0055803	motif-ClWRKY103
EVM0052778	motif-ClWRKY103
EVM0075416	motif-ClWRKY103
EVM0075411	motif-ClWRKY103
EVM0071053	motif-ClWRKY103
EVM0022916	motif-ClWRKY103
EVM0058073	motif-ClWRKY103
EVM0037171	motif-ClWRKY103
EVM0005583	motif-ClWRKY103
EVM0009958	motif-ClWRKY103
EVM0072371	motif-ClWRKY103
EVM0051456	motif-ClWRKY103
EVM0063417	motif-ClWRKY103
EVM0075402	motif-ClWRKY103
EVM0076729	motif-ClWRKY103
EVM0063425	motif-ClWRKY103
EVM0049134	motif-ClWRKY103
EVM0002331	motif-ClWRKY103
EVM0062879	motif-ClWRKY103
EVM0060215	motif-ClWRKY103
EVM0056195	motif-ClWRKY103
EVM0065907	motif-ClWRKY103
EVM0039622	motif-ClWRKY103
EVM0015653	motif-ClWRKY103
EVM0039626	motif-ClWRKY103
EVM0050887	motif-ClWRKY103
EVM0023274	motif-ClWRKY103
EVM0062866	motif-ClWRKY103
EVM0006708	motif-ClWRKY103
EVM0002348	motif-ClWRKY103
EVM0073520	motif-ClWRKY103
EVM0041948	motif-ClWRKY103
EVM0073519	motif-ClWRKY103
EVM0039633	motif-ClWRKY103
EVM0074848	motif-ClWRKY103
EVM0039634	motif-ClWRKY103
EVM0073514	motif-ClWRKY103
EVM0014314	motif-ClWRKY103
EVM0081175	motif-ClWRKY103
EVM0060214	motif-ClWRKY103
EVM0081174	motif-ClWRKY103
EVM0060212	motif-ClWRKY103
EVM0023263	motif-ClWRKY103
EVM0085532	motif-ClWRKY103
EVM0086863	motif-ClWRKY103
EVM0027613	motif-ClWRKY103
EVM0003641	motif-ClWRKY103
EVM0024589	motif-ClWRKY103
EVM0040626	motif-ClWRKY103
EVM0040627	motif-ClWRKY103
EVM0028945	motif-ClWRKY103
EVM0036564	motif-ClWRKY103
EVM0002319	motif-ClWRKY103
EVM0041964	motif-ClWRKY103
EVM0016968	motif-ClWRKY103
EVM0039649	motif-ClWRKY103
EVM0048599	motif-ClWRKY103
EVM0048596	motif-ClWRKY103
EVM0060243	motif-ClWRKY103
EVM0048594	motif-ClWRKY103
EVM0068190	motif-ClWRKY103
EVM0035226	motif-ClWRKY103
EVM0072213	motif-ClWRKY103
EVM0024579	motif-ClWRKY103
EVM0065914	motif-ClWRKY103
EVM0059258	motif-ClWRKY103
EVM0032193	motif-ClWRKY103
EVM0002329	motif-ClWRKY103
EVM0040639	motif-ClWRKY103
EVM0040644	motif-ClWRKY103
EVM0074867	motif-ClWRKY103
EVM0023247	motif-ClWRKY103
EVM0072207	motif-ClWRKY103
EVM0085512	motif-ClWRKY103
EVM0068199	motif-ClWRKY103
EVM0086842	motif-ClWRKY103
EVM0060231	motif-ClWRKY103
EVM0061563	motif-ClWRKY103
EVM0061509	motif-ClWRKY103
EVM0025011	motif-ClWRKY103
EVM0026343	motif-ClWRKY103
EVM0061506	motif-ClWRKY103
EVM0086803	motif-ClWRKY103
EVM0050853	motif-ClWRKY103
EVM0035295	motif-ClWRKY103
EVM0013033	motif-ClWRKY103
EVM0044176	motif-ClWRKY103
EVM0077091	motif-ClWRKY103
EVM0077090	motif-ClWRKY103
EVM0044173	motif-ClWRKY103
EVM0041908	motif-ClWRKY103
EVM0026332	motif-ClWRKY103
EVM0062822	motif-ClWRKY103
EVM0071786	motif-ClWRKY103
EVM0006747	motif-ClWRKY103
EVM0070449	motif-ClWRKY103
EVM0071777	motif-ClWRKY103
EVM0049876	motif-ClWRKY103
EVM0081132	motif-ClWRKY103
EVM0069464	motif-ClWRKY103
EVM0082461	motif-ClWRKY103
EVM0001022	motif-ClWRKY103
EVM0023290	motif-ClWRKY103
EVM0059209	motif-ClWRKY103
EVM0070485	motif-ClWRKY103
EVM0059201	motif-ClWRKY103
EVM0014341	motif-ClWRKY103
EVM0015673	motif-ClWRKY103
EVM0074835	motif-ClWRKY103
EVM0069494	motif-ClWRKY103
EVM0044196	motif-ClWRKY103
EVM0028980	motif-ClWRKY103
EVM0068168	motif-ClWRKY103
EVM0061515	motif-ClWRKY103
EVM0070474	motif-ClWRKY103
EVM0036597	motif-ClWRKY103
EVM0027649	motif-ClWRKY103
EVM0036596	motif-ClWRKY103
EVM0036592	motif-ClWRKY103
EVM0039611	motif-ClWRKY103
EVM0040600	motif-ClWRKY103
EVM0062853	motif-ClWRKY103
EVM0068155	motif-ClWRKY103
EVM0053904	motif-ClWRKY103
EVM0068156	motif-ClWRKY103
EVM0048561	motif-ClWRKY103
EVM0001884	motif-ClWRKY103
EVM0004912	motif-ClWRKY103
EVM0053085	motif-ClWRKY103
EVM0025859	motif-ClWRKY103
EVM0050808	motif-ClWRKY103
EVM0071744	motif-ClWRKY103
EVM0049826	motif-ClWRKY103
EVM0050803	motif-ClWRKY103
EVM0001895	motif-ClWRKY103
EVM0025844	motif-ClWRKY103
EVM0070410	motif-ClWRKY103
EVM0024515	motif-ClWRKY103
EVM0032130	motif-ClWRKY103
EVM0013863	motif-ClWRKY103
EVM0020157	motif-ClWRKY103
EVM0012534	motif-ClWRKY103
EVM0048501	motif-ClWRKY103
EVM0013864	motif-ClWRKY103
EVM0066396	motif-ClWRKY103
EVM0007193	motif-ClWRKY103
EVM0044141	motif-ClWRKY103
EVM0037819	motif-ClWRKY103
EVM0032127	motif-ClWRKY103
EVM0033458	motif-ClWRKY103
EVM0057466	motif-ClWRKY103
EVM0062821	motif-ClWRKY103
EVM0008497	motif-ClWRKY103
EVM0034779	motif-ClWRKY103
EVM0062803	motif-ClWRKY103
EVM0032115	motif-ClWRKY103
EVM0062800	motif-ClWRKY103
EVM0071762	motif-ClWRKY103
EVM0034772	motif-ClWRKY103
EVM0062808	motif-ClWRKY103
EVM0028090	motif-ClWRKY103
EVM0049858	motif-ClWRKY103
EVM0019148	motif-ClWRKY103
EVM0050833	motif-ClWRKY103
EVM0083731	motif-ClWRKY103
EVM0044161	motif-ClWRKY103
EVM0080667	motif-ClWRKY103
EVM0077012	motif-ClWRKY103
EVM0025893	motif-ClWRKY103
EVM0003621	motif-ClWRKY103
EVM0035213	motif-ClWRKY103
EVM0032187	motif-ClWRKY103
EVM0057400	motif-ClWRKY103
EVM0077015	motif-ClWRKY103
EVM0045427	motif-ClWRKY103
EVM0045428	motif-ClWRKY103
EVM0071706	motif-ClWRKY103
EVM0042399	motif-ClWRKY103
EVM0046751	motif-ClWRKY103
EVM0042392	motif-ClWRKY103
EVM0041062	motif-ClWRKY103
EVM0046752	motif-ClWRKY103
EVM0067694	motif-ClWRKY103
EVM0016948	motif-ClWRKY103
EVM0083707	motif-ClWRKY103
EVM0024552	motif-ClWRKY103
EVM0037866	motif-ClWRKY103
EVM0003637	motif-ClWRKY103
EVM0054383	motif-ClWRKY103
EVM0079663	motif-ClWRKY103
EVM0003638	motif-ClWRKY103
EVM0015601	motif-ClWRKY103
EVM0020197	motif-ClWRKY103
EVM0016919	motif-ClWRKY103
EVM0025873	motif-ClWRKY103
EVM0024542	motif-ClWRKY103
EVM0028900	motif-ClWRKY103
EVM0058758	motif-ClWRKY103
EVM0003607	motif-ClWRKY103
EVM0019196	motif-ClWRKY103
EVM0012560	motif-ClWRKY103
EVM0045447	motif-ClWRKY103
EVM0065051	motif-ClWRKY103
EVM0044112	motif-ClWRKY103
EVM0081982	motif-ClWRKY103
EVM0077023	motif-ClWRKY103
EVM0078359	motif-ClWRKY103
EVM0053074	motif-ClWRKY103
EVM0058760	motif-ClWRKY103
EVM0032151	motif-ClWRKY103
EVM0087297	motif-ClWRKY103
EVM0046788	motif-ClWRKY103
EVM0049815	motif-ClWRKY103
EVM0044127	motif-ClWRKY103
EVM0069408	motif-ClWRKY103
EVM0046784	motif-ClWRKY103
EVM0066373	motif-ClWRKY103
EVM0020175	motif-ClWRKY103
EVM0081993	motif-ClWRKY103
EVM0080661	motif-ClWRKY103
EVM0020171	motif-ClWRKY103
EVM0058814	motif-ClWRKY103
EVM0055785	motif-ClWRKY103
EVM0009889	motif-ClWRKY103
EVM0074064	motif-ClWRKY103
EVM0028169	motif-ClWRKY103
EVM0058810	motif-ClWRKY103
EVM0008554	motif-ClWRKY103
EVM0008556	motif-ClWRKY103
EVM0078421	motif-ClWRKY103
EVM0021538	motif-ClWRKY103
EVM0042477	motif-ClWRKY103
EVM0045505	motif-ClWRKY103
EVM0020204	motif-ClWRKY103
EVM0066447	motif-ClWRKY103
EVM0046832	motif-ClWRKY103
EVM0087383	motif-ClWRKY103
EVM0004191	motif-ClWRKY103
EVM0029491	motif-ClWRKY103
EVM0086058	motif-ClWRKY103
EVM0030479	motif-ClWRKY103
EVM0033503	motif-ClWRKY103
EVM0016172	motif-ClWRKY103
EVM0000603	motif-ClWRKY103
EVM0016174	motif-ClWRKY103
EVM0042489	motif-ClWRKY103
EVM0021525	motif-ClWRKY103
EVM0019203	motif-ClWRKY103
EVM0065108	motif-ClWRKY103
EVM0007230	motif-ClWRKY103
EVM0067762	motif-ClWRKY103
EVM0053146	motif-ClWRKY103
EVM0058838	motif-ClWRKY103
EVM0007207	motif-ClWRKY103
EVM0009865	motif-ClWRKY103
EVM0080725	motif-ClWRKY103
EVM0054471	motif-ClWRKY103
EVM0077114	motif-ClWRKY103
EVM0037099	motif-ClWRKY103
EVM0037097	motif-ClWRKY103
EVM0071804	motif-ClWRKY103
EVM0088691	motif-ClWRKY103
EVM0046854	motif-ClWRKY103
EVM0029471	motif-ClWRKY103
EVM0009878	motif-ClWRKY103
EVM0030451	motif-ClWRKY103
EVM0021504	motif-ClWRKY103
EVM0021505	motif-ClWRKY103
EVM0037084	motif-ClWRKY103
EVM0087370	motif-ClWRKY103
EVM0010850	motif-ClWRKY103
EVM0041175	motif-ClWRKY103
EVM0087378	motif-ClWRKY103
EVM0080740	motif-ClWRKY103
EVM0086049	motif-ClWRKY103
EVM0034806	motif-ClWRKY103
EVM0012618	motif-ClWRKY103
EVM0055744	motif-ClWRKY103
EVM0055742	motif-ClWRKY103
EVM0037912	motif-ClWRKY103
EVM0033550	motif-ClWRKY103
EVM0080705	motif-ClWRKY103
EVM0000631	motif-ClWRKY103
EVM0024604	motif-ClWRKY103
EVM0087348	motif-ClWRKY103
EVM0088677	motif-ClWRKY103
EVM0087344	motif-ClWRKY103
EVM0051396	motif-ClWRKY103
EVM0051399	motif-ClWRKY103
EVM0034875	motif-ClWRKY103
EVM0033541	motif-ClWRKY103
EVM0000649	motif-ClWRKY103
EVM0041114	motif-ClWRKY103
EVM0021564	motif-ClWRKY103
EVM0007277	motif-ClWRKY103
EVM0022890	motif-ClWRKY103
EVM0013945	motif-ClWRKY103
EVM0087357	motif-ClWRKY103
EVM0078403	motif-ClWRKY103
EVM0041125	motif-ClWRKY103
EVM0066425	motif-ClWRKY103
EVM0046812	motif-ClWRKY103
EVM0022885	motif-ClWRKY103
EVM0046811	motif-ClWRKY103
EVM0013935	motif-ClWRKY103
EVM0034856	motif-ClWRKY103
EVM0054443	motif-ClWRKY103
EVM0007259	motif-ClWRKY103
EVM0000622	motif-ClWRKY103
EVM0000623	motif-ClWRKY103
EVM0075369	motif-ClWRKY103
EVM0075368	motif-ClWRKY103
EVM0043795	motif-ClWRKY103
EVM0022875	motif-ClWRKY103
EVM0028173	motif-ClWRKY103
EVM0067741	motif-ClWRKY103
EVM0051341	motif-ClWRKY103
EVM0025056	motif-ClWRKY103
EVM0063328	motif-ClWRKY103
EVM0030400	motif-ClWRKY103
EVM0076641	motif-ClWRKY103
EVM0018764	motif-ClWRKY103
EVM0088630	motif-ClWRKY103
EVM0017438	motif-ClWRKY103
EVM0049027	motif-ClWRKY103
EVM0084275	motif-ClWRKY103
EVM0001081	motif-ClWRKY103
EVM0009814	motif-ClWRKY103
EVM0001099	motif-ClWRKY103
EVM0006786	motif-ClWRKY103
EVM0075306	motif-ClWRKY103
EVM0072275	motif-ClWRKY103
EVM0065984	motif-ClWRKY103
EVM0087316	motif-ClWRKY103
EVM0005423	motif-ClWRKY103
EVM0031712	motif-ClWRKY103
EVM0049040	motif-ClWRKY103
EVM0037015	motif-ClWRKY103
EVM0050031	motif-ClWRKY103
EVM0017411	motif-ClWRKY103
EVM0042410	motif-ClWRKY103
EVM0084254	motif-ClWRKY103
EVM0026352	motif-ClWRKY103
EVM0054402	motif-ClWRKY103
EVM0049053	motif-ClWRKY103
EVM0004106	motif-ClWRKY103
EVM0038334	motif-ClWRKY103
EVM0038331	motif-ClWRKY103
EVM0084263	motif-ClWRKY103
EVM0018735	motif-ClWRKY103
EVM0085596	motif-ClWRKY103
EVM0062012	motif-ClWRKY103
EVM0064671	motif-ClWRKY103
EVM0001071	motif-ClWRKY103
EVM0064672	motif-ClWRKY103
EVM0073570	motif-ClWRKY103
EVM0010837	motif-ClWRKY103
EVM0073571	motif-ClWRKY103
EVM0028126	motif-ClWRKY103
EVM0029455	motif-ClWRKY103
EVM0052630	motif-ClWRKY103
EVM0051302	motif-ClWRKY103
EVM0041977	motif-ClWRKY103
EVM0076600	motif-ClWRKY103
EVM0040652	motif-ClWRKY103
EVM0047289	motif-ClWRKY103
EVM0047286	motif-ClWRKY103
EVM0061596	motif-ClWRKY103
EVM0030437	motif-ClWRKY103
EVM0053975	motif-ClWRKY103
EVM0077924	motif-ClWRKY103
EVM0040657	motif-ClWRKY103
EVM0060250	motif-ClWRKY103
EVM0022812	motif-ClWRKY103
EVM0038393	motif-ClWRKY103
EVM0065944	motif-ClWRKY103
EVM0073558	motif-ClWRKY103
EVM0073592	motif-ClWRKY103
EVM0005467	motif-ClWRKY103
EVM0005468	motif-ClWRKY103
EVM0025078	motif-ClWRKY103
EVM0009823	motif-ClWRKY103
EVM0052654	motif-ClWRKY103
EVM0005465	motif-ClWRKY103
EVM0059288	motif-ClWRKY103
EVM0065971	motif-ClWRKY103
EVM0013099	motif-ClWRKY103
EVM0065976	motif-ClWRKY103
EVM0017458	motif-ClWRKY103
EVM0051317	motif-ClWRKY103
EVM0006793	motif-ClWRKY103
EVM0030416	motif-ClWRKY103
EVM0060287	motif-ClWRKY103
EVM0084212	motif-ClWRKY103
EVM0005478	motif-ClWRKY103
EVM0052665	motif-ClWRKY103
EVM0004148	motif-ClWRKY103
EVM0004147	motif-ClWRKY103
EVM0009838	motif-ClWRKY103
EVM0013084	motif-ClWRKY103
EVM0013086	motif-ClWRKY103
EVM0086880	motif-ClWRKY103
EVM0043714	motif-ClWRKY103
EVM0059290	motif-ClWRKY103
EVM0085556	motif-ClWRKY103
EVM0063304	motif-ClWRKY103
EVM0085553	motif-ClWRKY103
EVM0040968	motif-ClWRKY103
EVM0005726	motif-ClWRKY103
EVM0072562	motif-ClWRKY103
EVM0059580	motif-ClWRKY103
EVM0013353	motif-ClWRKY103
EVM0058250	motif-ClWRKY103
EVM0059582	motif-ClWRKY103
EVM0039985	motif-ClWRKY103
EVM0073889	motif-ClWRKY103
EVM0013359	motif-ClWRKY103
EVM0049302	motif-ClWRKY103
EVM0024001	motif-ClWRKY103
EVM0027990	motif-ClWRKY103
EVM0085883	motif-ClWRKY103
EVM0052960	motif-ClWRKY103
EVM0052963	motif-ClWRKY103
EVM0052962	motif-ClWRKY103
EVM0001378	motif-ClWRKY103
EVM0027986	motif-ClWRKY103
EVM0073884	motif-ClWRKY103
EVM0025328	motif-ClWRKY103
EVM0073885	motif-ClWRKY103
EVM0014670	motif-ClWRKY103
EVM0058261	motif-ClWRKY103
EVM0084560	motif-ClWRKY103
EVM0076903	motif-ClWRKY103
EVM0071218	motif-ClWRKY103
EVM0014676	motif-ClWRKY103
EVM0017703	motif-ClWRKY103
EVM0046290	motif-ClWRKY103
EVM0038625	motif-ClWRKY103
EVM0001348	motif-ClWRKY103
EVM0002678	motif-ClWRKY103
EVM0038621	motif-ClWRKY103
EVM0064959	motif-ClWRKY103
EVM0000019	motif-ClWRKY103
EVM0013335	motif-ClWRKY103
EVM0014665	motif-ClWRKY103
EVM0084531	motif-ClWRKY103
EVM0050320	motif-ClWRKY103
EVM0005711	motif-ClWRKY103
EVM0063617	motif-ClWRKY103
EVM0084538	motif-ClWRKY103
EVM0085869	motif-ClWRKY103
EVM0000026	motif-ClWRKY103
EVM0058287	motif-ClWRKY103
EVM0064951	motif-ClWRKY103
EVM0015984	motif-ClWRKY103
EVM0010299	motif-ClWRKY103
EVM0085875	motif-ClWRKY103
EVM0022275	motif-ClWRKY103
EVM0022271	motif-ClWRKY103
EVM0060537	motif-ClWRKY103
EVM0029736	motif-ClWRKY103
EVM0000077	motif-ClWRKY103
EVM0029734	motif-ClWRKY103
EVM0028407	motif-ClWRKY103
EVM0059543	motif-ClWRKY103
EVM0036027	motif-ClWRKY103
EVM0079152	motif-ClWRKY103
EVM0040923	motif-ClWRKY103
EVM0073851	motif-ClWRKY103
EVM0017756	motif-ClWRKY103
EVM0080152	motif-ClWRKY103
EVM0046235	motif-ClWRKY103
EVM0085840	motif-ClWRKY103
EVM0038677	motif-ClWRKY103
EVM0008805	motif-ClWRKY103
EVM0073839	motif-ClWRKY103
EVM0012057	motif-ClWRKY103
EVM0012059	motif-ClWRKY103
EVM0016417	motif-ClWRKY103
EVM0026691	motif-ClWRKY103
EVM0081457	motif-ClWRKY103
EVM0029713	motif-ClWRKY103
EVM0085812	motif-ClWRKY103
EVM0005740	motif-ClWRKY103
EVM0052931	motif-ClWRKY103
EVM0059568	motif-ClWRKY103
EVM0005746	motif-ClWRKY103
EVM0079179	motif-ClWRKY103
EVM0088099	motif-ClWRKY103
EVM0064920	motif-ClWRKY103
EVM0024026	motif-ClWRKY103
EVM0052942	motif-ClWRKY103
EVM0001398	motif-ClWRKY103
EVM0038657	motif-ClWRKY103
EVM0079166	motif-ClWRKY103
EVM0059571	motif-ClWRKY103
EVM0014694	motif-ClWRKY103
EVM0012035	motif-ClWRKY103
EVM0014698	motif-ClWRKY103
EVM0017727	motif-ClWRKY103
EVM0060550	motif-ClWRKY103
EVM0061882	motif-ClWRKY103
EVM0076089	motif-ClWRKY103
EVM0056471	motif-ClWRKY103
EVM0073806	motif-ClWRKY103
EVM0073805	motif-ClWRKY103
EVM0014600	motif-ClWRKY103
EVM0044498	motif-ClWRKY103
EVM0039905	motif-ClWRKY103
EVM0061813	motif-ClWRKY103
EVM0002629	motif-ClWRKY103
EVM0067128	motif-ClWRKY103
EVM0012894	motif-ClWRKY103
EVM0081451	motif-ClWRKY103
EVM0064094	motif-ClWRKY103
EVM0023542	motif-ClWRKY103
EVM0082780	motif-ClWRKY103
EVM0009251	motif-ClWRKY103
EVM0055163	motif-ClWRKY103
EVM0059521	motif-ClWRKY103
EVM0073832	motif-ClWRKY103
EVM0079131	motif-ClWRKY103
EVM0072500	motif-ClWRKY103
EVM0018182	motif-ClWRKY103
EVM0056496	motif-ClWRKY103
EVM0012880	motif-ClWRKY103
EVM0023535	motif-ClWRKY103
EVM0010226	motif-ClWRKY103
EVM0003928	motif-ClWRKY103
EVM0073816	motif-ClWRKY103
EVM0012873	motif-ClWRKY103
EVM0020493	motif-ClWRKY103
EVM0055104	motif-ClWRKY103
EVM0027951	motif-ClWRKY103
EVM0001321	motif-ClWRKY103
EVM0055108	motif-ClWRKY103
EVM0010288	motif-ClWRKY103
EVM0023599	motif-ClWRKY103
EVM0045789	motif-ClWRKY103
EVM0082731	motif-ClWRKY103
EVM0088039	motif-ClWRKY103
EVM0055117	motif-ClWRKY103
EVM0082737	motif-ClWRKY103
EVM0076039	motif-ClWRKY103
EVM0048828	motif-ClWRKY103
EVM0048824	motif-ClWRKY103
EVM0048822	motif-ClWRKY103
EVM0023586	motif-ClWRKY103
EVM0064051	motif-ClWRKY103
EVM0023580	motif-ClWRKY103
EVM0003967	motif-ClWRKY103
EVM0070761	motif-ClWRKY103
EVM0056453	motif-ClWRKY103
EVM0061807	motif-ClWRKY103
EVM0010260	motif-ClWRKY103
EVM0069778	motif-ClWRKY103
EVM0014621	motif-ClWRKY103
EVM0047504	motif-ClWRKY103
EVM0023570	motif-ClWRKY103
EVM0064070	motif-ClWRKY103
EVM0024896	motif-ClWRKY103
EVM0056465	motif-ClWRKY103
EVM0031184	motif-ClWRKY103
EVM0056463	motif-ClWRKY103
EVM0010251	motif-ClWRKY103
EVM0067108	motif-ClWRKY103
EVM0010253	motif-ClWRKY103
EVM0010258	motif-ClWRKY103
EVM0047511	motif-ClWRKY103
EVM0069763	motif-ClWRKY103
EVM0057843	motif-ClWRKY103
EVM0053488	motif-ClWRKY103
EVM0056518	motif-ClWRKY103
EVM0056517	motif-ClWRKY103
EVM0073093	motif-ClWRKY103
EVM0056510	motif-ClWRKY103
EVM0077458	motif-ClWRKY103
EVM0039187	motif-ClWRKY103
EVM0040171	motif-ClWRKY103
EVM0069830	motif-ClWRKY103
EVM0088115	motif-ClWRKY103
EVM0056525	motif-ClWRKY103
EVM0053498	motif-ClWRKY103
EVM0027189	motif-ClWRKY103
EVM0033866	motif-ClWRKY103
EVM0033868	motif-ClWRKY103
EVM0007599	motif-ClWRKY103
EVM0033861	motif-ClWRKY103
EVM0076117	motif-ClWRKY103
EVM0082817	motif-ClWRKY103
EVM0020549	motif-ClWRKY103
EVM0053495	motif-ClWRKY103
EVM0048900	motif-ClWRKY103
EVM0006262	motif-ClWRKY103
EVM0011603	motif-ClWRKY103
EVM0076144	motif-ClWRKY103
EVM0020538	motif-ClWRKY103
EVM0085063	motif-ClWRKY103
EVM0019559	motif-ClWRKY103
EVM0043223	motif-ClWRKY103
EVM0040199	motif-ClWRKY103
EVM0070830	motif-ClWRKY103
EVM0045882	motif-ClWRKY103
EVM0040196	motif-ClWRKY103
EVM0085067	motif-ClWRKY103
EVM0027175	motif-ClWRKY103
EVM0028497	motif-ClWRKY103
EVM0057877	motif-ClWRKY103
EVM0012907	motif-ClWRKY103
EVM0052183	motif-ClWRKY103
EVM0078792	motif-ClWRKY103
EVM0015189	motif-ClWRKY103
EVM0048927	motif-ClWRKY103
EVM0065489	motif-ClWRKY103
EVM0048923	motif-ClWRKY103
EVM0020531	motif-ClWRKY103
EVM0012911	motif-ClWRKY103
EVM0088104	motif-ClWRKY103
EVM0036946	motif-ClWRKY103
EVM0012981	motif-ClWRKY103
EVM0039149	motif-ClWRKY103
EVM0023632	motif-ClWRKY103
EVM0041462	motif-ClWRKY103
EVM0061077	motif-ClWRKY103
EVM0036938	motif-ClWRKY103
EVM0078735	motif-ClWRKY103
EVM0074379	motif-ClWRKY103
EVM0065424	motif-ClWRKY103
EVM0045833	motif-ClWRKY103
EVM0078728	motif-ClWRKY103
EVM0052119	motif-ClWRKY103
EVM0020590	motif-ClWRKY103
EVM0011648	motif-ClWRKY103
EVM0054795	motif-ClWRKY103
EVM0076108	motif-ClWRKY103
EVM0033891	motif-ClWRKY103
EVM0024943	motif-ClWRKY103
EVM0054791	motif-ClWRKY103
EVM0066787	motif-ClWRKY103
EVM0020586	motif-ClWRKY103
EVM0011636	motif-ClWRKY103
EVM0010307	motif-ClWRKY103
EVM0065453	motif-ClWRKY103
EVM0031227	motif-ClWRKY103
EVM0073065	motif-ClWRKY103
EVM0056500	motif-ClWRKY103
EVM0078756	motif-ClWRKY103
EVM0036911	motif-ClWRKY103
EVM0073060	motif-ClWRKY103
EVM0077426	motif-ClWRKY103
EVM0000989	motif-ClWRKY103
EVM0065443	motif-ClWRKY103
EVM0045856	motif-ClWRKY103
EVM0061086	motif-ClWRKY103
EVM0012950	motif-ClWRKY103
EVM0057828	motif-ClWRKY103
EVM0066770	motif-ClWRKY103
EVM0086368	motif-ClWRKY103
EVM0085037	motif-ClWRKY103
EVM0027111	motif-ClWRKY103
EVM0003146	motif-ClWRKY103
EVM0066718	motif-ClWRKY103
EVM0021805	motif-ClWRKY103
EVM0036068	motif-ClWRKY103
EVM0075673	motif-ClWRKY103
EVM0074343	motif-ClWRKY103
EVM0042753	motif-ClWRKY103
EVM0073009	motif-ClWRKY103
EVM0087664	motif-ClWRKY103
EVM0048056	motif-ClWRKY103
EVM0054743	motif-ClWRKY103
EVM0066705	motif-ClWRKY103
EVM0076998	motif-ClWRKY103
EVM0036056	motif-ClWRKY103
EVM0037387	motif-ClWRKY103
EVM0036054	motif-ClWRKY103
EVM0042763	motif-ClWRKY103
EVM0021800	motif-ClWRKY103
EVM0016458	motif-ClWRKY103
EVM0061025	motif-ClWRKY103
EVM0086349	motif-ClWRKY103
EVM0024078	motif-ClWRKY103
EVM0004481	motif-ClWRKY103
EVM0049398	motif-ClWRKY103
EVM0004480	motif-ClWRKY103
EVM0029753	motif-ClWRKY103
EVM0050395	motif-ClWRKY103
EVM0075690	motif-ClWRKY103
EVM0053426	motif-ClWRKY103
EVM0065408	motif-ClWRKY103
EVM0017771	motif-ClWRKY103
EVM0012083	motif-ClWRKY103
EVM0041445	motif-ClWRKY103
EVM0015115	motif-ClWRKY103
EVM0075683	motif-ClWRKY103
EVM0029746	motif-ClWRKY103
EVM0052104	motif-ClWRKY103
EVM0038694	motif-ClWRKY103
EVM0087651	motif-ClWRKY103
EVM0037360	motif-ClWRKY103
EVM0087659	motif-ClWRKY103
EVM0024057	motif-ClWRKY103
EVM0061046	motif-ClWRKY103
EVM0088947	motif-ClWRKY103
EVM0042703	motif-ClWRKY103
EVM0042709	motif-ClWRKY103
EVM0087626	motif-ClWRKY103
EVM0007540	motif-ClWRKY103
EVM0083265	motif-ClWRKY103
EVM0048013	motif-ClWRKY103
EVM0030798	motif-ClWRKY103
EVM0063637	motif-ClWRKY103
EVM0062305	motif-ClWRKY103
EVM0021837	motif-ClWRKY103
EVM0021845	motif-ClWRKY103
EVM0016496	motif-ClWRKY103
EVM0019521	motif-ClWRKY103
EVM0021842	motif-ClWRKY103
EVM0075615	motif-ClWRKY103
EVM0048026	motif-ClWRKY103
EVM0063645	motif-ClWRKY103
EVM0083274	motif-ClWRKY103
EVM0028465	motif-ClWRKY103
EVM0049362	motif-ClWRKY103
EVM0027136	motif-ClWRKY103
EVM0029796	motif-ClWRKY103
EVM0030785	motif-ClWRKY103
EVM0020503	motif-ClWRKY103
EVM0015157	motif-ClWRKY103
EVM0076979	motif-ClWRKY103
EVM0029794	motif-ClWRKY103
EVM0063674	motif-ClWRKY103
EVM0029791	motif-ClWRKY103
EVM0048035	motif-ClWRKY103
EVM0027122	motif-ClWRKY103
EVM0007538	motif-ClWRKY103
EVM0088938	motif-ClWRKY103
EVM0062328	motif-ClWRKY103
EVM0076973	motif-ClWRKY103
EVM0016474	motif-ClWRKY103
EVM0064994	motif-ClWRKY103
EVM0019506	motif-ClWRKY103
EVM0016478	motif-ClWRKY103
EVM0050359	motif-ClWRKY103
EVM0087612	motif-ClWRKY103
EVM0062333	motif-ClWRKY103
EVM0064990	motif-ClWRKY103
EVM0049376	motif-ClWRKY103
EVM0025214	motif-ClWRKY103
EVM0027876	motif-ClWRKY103
EVM0025216	motif-ClWRKY103
EVM0076802	motif-ClWRKY103
EVM0072445	motif-ClWRKY103
EVM0072440	motif-ClWRKY103
EVM0005606	motif-ClWRKY103
EVM0039867	motif-ClWRKY103
EVM0060464	motif-ClWRKY103
EVM0060462	motif-ClWRKY103
EVM0085760	motif-ClWRKY103
EVM0025200	motif-ClWRKY103
EVM0026533	motif-ClWRKY103
EVM0067084	motif-ClWRKY103
EVM0040855	motif-ClWRKY103
EVM0038510	motif-ClWRKY103
EVM0072429	motif-ClWRKY103
EVM0061787	motif-ClWRKY103
EVM0061785	motif-ClWRKY103
EVM0015888	motif-ClWRKY103
EVM0073790	motif-ClWRKY103
EVM0002551	motif-ClWRKY103
EVM0038506	motif-ClWRKY103
EVM0003884	motif-ClWRKY103
EVM0085737	motif-ClWRKY103
EVM0001228	motif-ClWRKY103
EVM0002556	motif-ClWRKY103
EVM0059486	motif-ClWRKY103
EVM0022169	motif-ClWRKY103
EVM0080052	motif-ClWRKY103
EVM0052847	motif-ClWRKY103
EVM0022163	motif-ClWRKY103
EVM0052849	motif-ClWRKY103
EVM0084419	motif-ClWRKY103
EVM0052861	motif-ClWRKY103
EVM0073783	motif-ClWRKY103
EVM0064828	motif-ClWRKY103
EVM0076807	motif-ClWRKY103
EVM0039897	motif-ClWRKY103
EVM0040886	motif-ClWRKY103
EVM0005643	motif-ClWRKY103
EVM0005645	motif-ClWRKY103
EVM0082688	motif-ClWRKY103
EVM0085719	motif-ClWRKY103
EVM0005642	motif-ClWRKY103
EVM0073732	motif-ClWRKY103
EVM0037235	motif-ClWRKY103
EVM0005649	motif-ClWRKY103
EVM0013278	motif-ClWRKY103
EVM0017636	motif-ClWRKY103
EVM0061754	motif-ClWRKY103
EVM0031929	motif-ClWRKY103
EVM0060409	motif-ClWRKY103
EVM0059437	motif-ClWRKY103
EVM0005650	motif-ClWRKY103
EVM0006982	motif-ClWRKY103
EVM0026577	motif-ClWRKY103
EVM0043091	motif-ClWRKY103
EVM0058109	motif-ClWRKY103
EVM0026579	motif-ClWRKY103
EVM0058103	motif-ClWRKY103
EVM0029608	motif-ClWRKY103
EVM0073720	motif-ClWRKY103
EVM0040815	motif-ClWRKY103
EVM0058101	motif-ClWRKY103
EVM0046128	motif-ClWRKY103
EVM0043096	motif-ClWRKY103
EVM0039839	motif-ClWRKY103
EVM0067045	motif-ClWRKY103
EVM0025232	motif-ClWRKY103
EVM0058117	motif-ClWRKY103
EVM0072424	motif-ClWRKY103
EVM0040828	motif-ClWRKY103
EVM0072418	motif-ClWRKY103
EVM0017614	motif-ClWRKY103
EVM0046138	motif-ClWRKY103
EVM0055083	motif-ClWRKY103
EVM0046131	motif-ClWRKY103
EVM0027891	motif-ClWRKY103
EVM0082674	motif-ClWRKY103
EVM0026551	motif-ClWRKY103
EVM0025221	motif-ClWRKY103
EVM0047471	motif-ClWRKY103
EVM0080019	motif-ClWRKY103
EVM0073743	motif-ClWRKY103
EVM0040836	motif-ClWRKY103
EVM0058121	motif-ClWRKY103
EVM0005637	motif-ClWRKY103
EVM0047476	motif-ClWRKY103
EVM0022198	motif-ClWRKY103
EVM0060430	motif-ClWRKY103
EVM0082685	motif-ClWRKY103
EVM0082647	motif-ClWRKY103
EVM0036749	motif-ClWRKY103
EVM0082645	motif-ClWRKY103
EVM0018083	motif-ClWRKY103
EVM0068347	motif-ClWRKY103
EVM0067019	motif-ClWRKY103
EVM0023437	motif-ClWRKY103
EVM0044378	motif-ClWRKY103
EVM0010120	motif-ClWRKY103
EVM0023434	motif-ClWRKY103
EVM0023433	motif-ClWRKY103
EVM0015812	motif-ClWRKY103
EVM0082654	motif-ClWRKY103
EVM0009120	motif-ClWRKY103
EVM0083980	motif-ClWRKY103
EVM0077286	motif-ClWRKY103
EVM0083986	motif-ClWRKY103
EVM0024752	motif-ClWRKY103
EVM0036731	motif-ClWRKY103
EVM0089293	motif-ClWRKY103
EVM0057693	motif-ClWRKY103
EVM0003836	motif-ClWRKY103
EVM0068338	motif-ClWRKY103
EVM0089294	motif-ClWRKY103
EVM0048743	motif-ClWRKY103
EVM0015801	motif-ClWRKY103
EVM0044382	motif-ClWRKY103
EVM0083992	motif-ClWRKY103
EVM0068333	motif-ClWRKY103
EVM0061728	motif-ClWRKY103
EVM0069691	motif-ClWRKY103
EVM0000773	motif-ClWRKY103
EVM0032369	motif-ClWRKY103
EVM0059402	motif-ClWRKY103
EVM0055040	motif-ClWRKY103
EVM0000774	motif-ClWRKY103
EVM0024747	motif-ClWRKY103
EVM0033692	motif-ClWRKY103
EVM0048753	motif-ClWRKY103
EVM0048751	motif-ClWRKY103
EVM0006073	motif-ClWRKY103
EVM0083968	motif-ClWRKY103
EVM0081305	motif-ClWRKY103
EVM0081304	motif-ClWRKY103
EVM0000788	motif-ClWRKY103
EVM0055056	motif-ClWRKY103
EVM0023405	motif-ClWRKY103
EVM0019389	motif-ClWRKY103
EVM0070668	motif-ClWRKY103
EVM0006087	motif-ClWRKY103
EVM0009112	motif-ClWRKY103
EVM0046103	motif-ClWRKY103
EVM0006085	motif-ClWRKY103
EVM0083935	motif-ClWRKY103
EVM0001201	motif-ClWRKY103
EVM0027830	motif-ClWRKY103
EVM0077251	motif-ClWRKY103
EVM0057648	motif-ClWRKY103
EVM0035453	motif-ClWRKY103
EVM0044338	motif-ClWRKY103
EVM0089242	motif-ClWRKY103
EVM0065272	motif-ClWRKY103
EVM0045664	motif-ClWRKY103
EVM0014528	motif-ClWRKY103
EVM0065276	motif-ClWRKY103
EVM0056329	motif-ClWRKY103
EVM0011481	motif-ClWRKY103
EVM0066598	motif-ClWRKY103
EVM0071936	motif-ClWRKY103
EVM0069629	motif-ClWRKY103
EVM0048703	motif-ClWRKY103
EVM0011486	motif-ClWRKY103
EVM0089250	motif-ClWRKY103
EVM0043018	motif-ClWRKY103
EVM0009177	motif-ClWRKY103
EVM0023463	motif-ClWRKY103
EVM0066595	motif-ClWRKY103
EVM0014518	motif-ClWRKY103
EVM0083910	motif-ClWRKY103
EVM0002519	motif-ClWRKY103
EVM0031073	motif-ClWRKY103
EVM0070636	motif-ClWRKY103
EVM0027809	motif-ClWRKY103
EVM0068325	motif-ClWRKY103
EVM0048710	motif-ClWRKY103
EVM0056346	motif-ClWRKY103
EVM0057677	motif-ClWRKY103
EVM0035425	motif-ClWRKY103
EVM0036755	motif-ClWRKY103
EVM0018096	motif-ClWRKY103
EVM0057671	motif-ClWRKY103
EVM0078597	motif-ClWRKY103
EVM0056342	motif-ClWRKY103
EVM0048728	motif-ClWRKY103
EVM0023447	motif-ClWRKY103
EVM0069649	motif-ClWRKY103
EVM0048724	motif-ClWRKY103
EVM0069640	motif-ClWRKY103
EVM0043032	motif-ClWRKY103
EVM0012818	motif-ClWRKY103
EVM0006134	motif-ClWRKY103
EVM0015097	motif-ClWRKY103
[truncated: 872 more rows]

## Sheet: Table S7
Table S7 List of DEGs in ClWRKY103-overexpressing plant (upregulated and downregulated)
Geneid	TPM of WT	TPM of OE-ClWRKY103	Difference state
EVM0084788	2.42338	7.42064	upregulated
EVM0062481	9.48713	47.599	upregulated
EVM0010393	8.81724	47.6964	upregulated
EVM0034939	25.1514	84.9995	upregulated
EVM0057608	0.237345	1.91825	upregulated
EVM0053685	7.27963	18.9838	upregulated
EVM0070381	18.9276	76.5365	upregulated
EVM0071565	1.98748	5.42593	upregulated
EVM0027954	0.762015	1.85534	upregulated
EVM0072253	18.2769	43.5183	upregulated
EVM0087306	1.66857	3.74354	upregulated
EVM0071549	1.70876	5.4769	upregulated
EVM0021617	15.1805	80.8277	upregulated
EVM0057915	36.7483	147.67	upregulated
EVM0019849	1.0595	21.8461	upregulated
EVM0065934	0.277959	7.37613	upregulated
EVM0018266	14.2943	34.587	upregulated
EVM0082565	10.1444	28.8398	upregulated
EVM0026763	2.57523	11.6599	upregulated
EVM0042578	10.5463	88.795	upregulated
EVM0075233	3.24401	16.9533	upregulated
EVM0080279	9.25476	22.506	upregulated
EVM0020123	11.9243	32.1755	upregulated
EVM0058381	4.46601	11.602	upregulated
EVM0069259	7.78493	35.2799	upregulated
EVM0007039	2.24903	5.40522	upregulated
EVM0031885	6.3099	14.4192	upregulated
EVM0086631	18.814	60.1964	upregulated
EVM0002672	0.839941	4.72613	upregulated
EVM0012969	0.3215	2.20827	upregulated
EVM0050520	3.16882	14.9776	upregulated
EVM0001891	17.3766	79.2923	upregulated
EVM0032806	186.753	551.441	upregulated
EVM0033186	0.0625433	0.594376	upregulated
EVM0033064	1.1873	3.94648	upregulated
EVM0003847	3.56805	53.5149	upregulated
EVM0080123	0.613215	3.05243	upregulated
EVM0062198	0.912033	4.04529	upregulated
EVM0061563	57.6023	135.527	upregulated
EVM0022406	2.66065	6.36669	upregulated
EVM0021710	8.08089	25.1474	upregulated
EVM0067835	1.06551	2.90305	upregulated
EVM0023130	0.189839	0.656441	upregulated
EVM0052734	0.205075	8.42071	upregulated
EVM0045267	0.0461307	1.1123	upregulated
EVM0071635	4.97458	26.2272	upregulated
EVM0063170	68.466	220.461	upregulated
EVM0027887	48.9959	210.089	upregulated
EVM0058187	18.3815	80.1147	upregulated
EVM0047214	0.808457	2.09871	upregulated
EVM0001535	10.7125	75.4656	upregulated
EVM0000212	2.77009	15.0434	upregulated
EVM0018760	9.27152	63.6661	upregulated
EVM0001025	3.70311	12.931	upregulated
EVM0007465	2.33643	13.8664	upregulated
EVM0079421	36.2209	100.734	upregulated
EVM0007669	0.672354	5.798	upregulated
EVM0026697	3.314	18.9368	upregulated
EVM0055295	14.0803	128.607	upregulated
EVM0001932	0.789096	2.17365	upregulated
EVM0072658	0.199642	2.66047	upregulated
EVM0010776	0.527167	2.38483	upregulated
EVM0072267	1.07386	5.915	upregulated
EVM0080527	0.380311	3.52251	upregulated
EVM0032818	6.56202	16.597	upregulated
EVM0014962	0.683746	3.92808	upregulated
EVM0026070	0.939718	3.79821	upregulated
EVM0015638	2.67481	6.0981	upregulated
EVM0080908	5.32875	14.4015	upregulated
EVM0071735	5.71947	15.9641	upregulated
EVM0023027	4.6725	10.6632	upregulated
EVM0072362	2.6074	29.2993	upregulated
EVM0041299	2.43792	49.281	upregulated
EVM0036534	95.1587	408.302	upregulated
EVM0080385	9.69815	22.3245	upregulated
EVM0000716	0.53149	1.28441	upregulated
EVM0039551	0.0211523	0.285478	upregulated
EVM0019419	48.9461	109.464	upregulated
EVM0059093	33.587	78.7505	upregulated
EVM0026894	2.96308	9.1547	upregulated
EVM0030879	1.77999	4.2066	upregulated
EVM0024363	22.1825	95.7713	upregulated
EVM0007871	2.10551	4.97963	upregulated
EVM0053488	39.3357	99.0641	upregulated
EVM0055154	1.56985	5.01225	upregulated
EVM0052419	1.04824	3.00088	upregulated
EVM0069448	2.86468	7.86356	upregulated
EVM0066131	1.68527	10.8728	upregulated
EVM0077894	17.5624	75.4815	upregulated
EVM0081789	1.47238	3.46742	upregulated
EVM0008671	0.652098	1.80693	upregulated
EVM0003458	6.20211	14.2898	upregulated
EVM0081237	0.634748	2.49477	upregulated
EVM0031318	16.5024	41.4516	upregulated
EVM0032267	86.2261	258.604	upregulated
EVM0083371	92.5658	264.438	upregulated
EVM0076929	0.124659	8.23658	upregulated
EVM0020560	4.58934	19.8596	upregulated
EVM0030703	354.415	1154.88	upregulated
EVM0075602	21.7372	85.9114	upregulated
EVM0037574	50.9496	157.141	upregulated
EVM0012059	21.5199	67.4735	upregulated
EVM0085594	0.517571	2.73486	upregulated
EVM0046438	42.4491	326.379	upregulated
EVM0056329	66.6032	160.361	upregulated
EVM0016736	222.658	517.96	upregulated
EVM0073001	2.44677	7.50161	upregulated
EVM0071077	3.74942	13.7061	upregulated
EVM0024176	1.67676	3.97504	upregulated
EVM0021734	2.25083	8.80503	upregulated
EVM0024064	0.579689	2.29198	upregulated
EVM0073852	8.77449	20.0766	upregulated
EVM0025602	0.914693	3.18184	upregulated
EVM0013638	11.583	43.567	upregulated
EVM0081590	16.1255	45.2234	upregulated
EVM0049363	1.6787	5.06305	upregulated
EVM0079775	1.08966	2.96229	upregulated
EVM0014706	4.39667	19.6319	upregulated
EVM0072758	107.341	286.253	upregulated
EVM0004076	0	3.52415	upregulated
EVM0082183	0.793702	8.15071	upregulated
EVM0055408	0.268053	3.00427	upregulated
EVM0051752	29.0813	77.0503	upregulated
EVM0082258	6.18025	19.3083	upregulated
EVM0075561	9.50734	30.3253	upregulated
EVM0070611	1.38744	3.10621	upregulated
EVM0061603	36.1333	222.876	upregulated
EVM0073618	2.48872	8.08494	upregulated
EVM0072789	29.819	106.544	upregulated
EVM0041470	27.7922	105.115	upregulated
EVM0078514	7.20985	16.2655	upregulated
EVM0012130	71.7994	185.097	upregulated
EVM0030579	14.2852	42.6967	upregulated
EVM0013103	3.7468	13.4435	upregulated
EVM0025019	8.25758	27.6601	upregulated
EVM0043813	5.29386	12.6277	upregulated
EVM0023979	6.8193	29.2872	upregulated
EVM0060714	2.74414	27.7248	upregulated
EVM0058137	2.10808	7.45787	upregulated
EVM0061314	4.78105	42.3183	upregulated
EVM0081263	3.8517	22.9795	upregulated
EVM0072135	0.788409	2.45386	upregulated
EVM0008485	3.95546	9.84296	upregulated
EVM0057667	0	0.485867	upregulated
EVM0067894	0.601936	2.54084	upregulated
EVM0081218	14.1514	38.6145	upregulated
EVM0057996	8.72398	21.448	upregulated
EVM0084560	176.101	417.313	upregulated
EVM0036859	0.940735	2.22664	upregulated
EVM0067862	8.13702	19.7247	upregulated
EVM0081751	0.0388553	0.856655	upregulated
EVM0002117	7.94189	301.008	upregulated
EVM0035380	0.0653133	1.21497	upregulated
EVM0041143	1.82634	8.37178	upregulated
EVM0016857	41.0302	332.414	upregulated
EVM0059521	1.86685	11.8005	upregulated
EVM0082064	0.334455	17.8943	upregulated
EVM0024098	0.308587	15.9355	upregulated
EVM0072263	1.19239	2.74192	upregulated
EVM0076239	1.58614	3.57136	upregulated
EVM0008651	0.623098	3.32013	upregulated
EVM0062821	12.6384	40.5678	upregulated
EVM0043044	4.40348	11.4994	upregulated
EVM0079189	26.7127	145.719	upregulated
EVM0029673	23.0998	118.986	upregulated
EVM0047153	3.95504	11.2632	upregulated
EVM0011080	1.13594	3.04834	upregulated
EVM0009835	0.461635	1.08407	upregulated
EVM0059028	0.550968	5.59405	upregulated
EVM0011153	6.28057	113.493	upregulated
EVM0027410	0.783598	6.00942	upregulated
EVM0036858	5.56669	112.896	upregulated
EVM0002191	12.3472	97.6764	upregulated
EVM0067656	6.88525	45.2851	upregulated
EVM0038175	0.951272	2.49621	upregulated
EVM0010237	3.22335	31.9646	upregulated
EVM0063922	1.42639	3.30233	upregulated
EVM0052245	25.9964	73.4962	upregulated
EVM0069739	40.4279	151.511	upregulated
EVM0008122	11.0611	45.9699	upregulated
EVM0002121	9.84142	34.0206	upregulated
EVM0026710	4.42297	13.198	upregulated
EVM0008914	0.253235	2.04864	upregulated
EVM0041006	0.412467	13.9054	upregulated
EVM0038779	0.0507095	7.01801	upregulated
EVM0075229	0.343773	9.94901	upregulated
EVM0005832	1.87937	5.50438	upregulated
EVM0070475	6.09992	75.9728	upregulated
EVM0067398	0.00949012	0.276886	upregulated
EVM0085180	14.3719	31.8405	upregulated
EVM0066641	1.24756	10.1103	upregulated
EVM0078296	5.74405	15.2593	upregulated
EVM0027852	0.645323	2.9107	upregulated
EVM0068588	3.19026	9.66979	upregulated
EVM0081048	0.882811	14.4379	upregulated
EVM0069063	22.7528	51.439	upregulated
EVM0088432	59.1595	410.263	upregulated
EVM0045447	2.17229	6.01224	upregulated
EVM0003292	0.409247	2.74767	upregulated
EVM0016716	0.577915	2.38313	upregulated
EVM0040968	2.03095	4.55509	upregulated
EVM0015934	8.67067	19.5469	upregulated
EVM0006031	0.174233	1.96961	upregulated
EVM0004808	0.134163	1.0125	upregulated
EVM0076451	58.7402	791.81	upregulated
EVM0021355	142.21	718.755	upregulated
EVM0056926	22.181	123.627	upregulated
EVM0067161	0.22441	1.90177	upregulated
EVM0033483	0.717242	6.9403	upregulated
EVM0080595	0.378427	2.38519	upregulated
EVM0012103	0.0411133	1.14634	upregulated
EVM0047764	36.5629	287.551	upregulated
EVM0057781	10.1995	48.4885	upregulated
EVM0029044	2.34453	7.51092	upregulated
EVM0086314	1.19702	6.30553	upregulated
EVM0080043	9.65907	32.4453	upregulated
EVM0010687	2.14689	5.06665	upregulated
EVM0035239	5.53685	27.895	upregulated
EVM0010204	4.35514	11.7159	upregulated
EVM0073762	10.0399	34.3967	upregulated
EVM0072759	0.62754	2.29131	upregulated
EVM0058093	143.57	335.964	upregulated
EVM0077459	9.71488	23.4523	upregulated
EVM0075525	11.5028	26.7399	upregulated
EVM0070743	3.08273	8.80346	upregulated
EVM0029924	0.0628611	4.19862	upregulated
EVM0069468	0.0907844	4.34384	upregulated
EVM0083583	32.3017	91.6076	upregulated
EVM0060816	0.737228	4.46863	upregulated
EVM0073641	5.62235	20.721	upregulated
EVM0051729	1.37274	4.67904	upregulated
EVM0039589	1.40132	5.14551	upregulated
EVM0048858	0.298098	1.1507	upregulated
EVM0033854	2.55294	6.24389	upregulated
EVM0006108	19.1163	59.3246	upregulated
EVM0005494	71.5084	281.417	upregulated
EVM0032955	6.17999	17.3195	upregulated
EVM0060014	0.383847	2.93183	upregulated
EVM0087981	23.5299	68.8902	upregulated
EVM0063674	1.37632	4.59107	upregulated
EVM0077286	4.88391	12.9635	upregulated
EVM0042436	7.31435	33.4761	upregulated
EVM0079443	16.4295	40.3819	upregulated
EVM0053967	3.75191	11.8011	upregulated
EVM0006429	0.795304	3.90155	upregulated
EVM0087284	0.968733	3.42512	upregulated
EVM0087566	1.64246	4.93309	upregulated
EVM0023564	15.9564	49.6127	upregulated
EVM0031330	4.10088	11.8409	upregulated
EVM0038693	24.1793	111.732	upregulated
EVM0055937	46.1036	151.086	upregulated
EVM0072111	5.01353	14.3468	upregulated
EVM0000788	2.12576	4.81492	upregulated
EVM0057940	1.06332	2.89877	upregulated
EVM0082146	2.47793	9.10008	upregulated
EVM0075989	13.4496	30.6585	upregulated
EVM0015545	1.00636	2.41351	upregulated
EVM0046968	5.95353	27.0338	upregulated
EVM0036182	1.75418	6.39751	upregulated
EVM0031538	1.43628	4.65086	upregulated
EVM0013066	252.742	1453.86	upregulated
EVM0024686	0.697139	5.38988	upregulated
EVM0053085	3.97761	14.4157	upregulated
EVM0077371	0.945006	12.2712	upregulated
EVM0038998	0.7426	2.72359	upregulated
EVM0022997	0.171514	2.81805	upregulated
EVM0046020	0.546114	2.17345	upregulated
EVM0049286	0.693586	3.25075	upregulated
EVM0062750	10.8647	38.2535	upregulated
EVM0051020	181.455	593.72	upregulated
EVM0038549	2.28231	15.0495	upregulated
EVM0062207	2.47219	9.34799	upregulated
EVM0002852	1.86638	28.828	upregulated
EVM0007209	3.09922	9.74504	upregulated
EVM0066787	0.0360608	0.425153	upregulated
EVM0043575	3.42291	14.8699	upregulated
EVM0016582	11.0964	64.0336	upregulated
EVM0069216	31.5819	94.2197	upregulated
EVM0081706	1.67284	3.94637	upregulated
EVM0027554	9.41506	36.4149	upregulated
EVM0087309	2.93063	7.58453	upregulated
EVM0003052	1.34111	7.46796	upregulated
EVM0027345	0.476861	1.18094	upregulated
EVM0015928	1.08315	8.84096	upregulated
EVM0009198	3.17477	10.9285	upregulated
EVM0066973	3.85361	12.2268	upregulated
EVM0030519	1.00595	3.72363	upregulated
EVM0002355	24.0194	57.5391	upregulated
EVM0031825	1.05473	3.93771	upregulated
EVM0042653	3.6837	12.5083	upregulated
EVM0038244	3.78517	13.6694	upregulated
EVM0068633	3.17276	24.9746	upregulated
EVM0004510	0.56	3.03237	upregulated
EVM0080667	4.52376	10.6973	upregulated
EVM0007951	6.41966	26.66	upregulated
EVM0030584	6.68571	22.8168	upregulated
EVM0081873	0.0522696	2.49092	upregulated
EVM0045136	0	0.388294	upregulated
EVM0006725	32.1705	107.521	upregulated
EVM0036204	16.5624	79.1113	upregulated
EVM0056129	3.9306	13.8951	upregulated
EVM0073351	0.239367	2.49949	upregulated
EVM0055405	1.24978	60.2827	upregulated
EVM0028028	1.85854	7.25809	upregulated
EVM0050842	0.937369	2.42424	upregulated
EVM0077254	3.68221	9.34505	upregulated
EVM0007577	0.0877571	1.6995	upregulated
EVM0078792	0.748767	1.68986	upregulated
EVM0026255	0.292146	1.96521	upregulated
EVM0011590	0.213006	6.78631	upregulated
EVM0084359	4.85879	19.3177	upregulated
EVM0027195	2.78773	18.9816	upregulated
EVM0057774	0.624085	2.1442	upregulated
EVM0038526	8.65616	37.6822	upregulated
EVM0074818	16.1311	49.5847	upregulated
EVM0016207	0.541873	3.57449	upregulated
EVM0003966	3.01809	7.38303	upregulated
EVM0027262	1.96718	4.88626	upregulated
EVM0071547	0.84312	3.21445	upregulated
EVM0057014	2.32215	6.29804	upregulated
EVM0077155	0.587816	1.61348	upregulated
EVM0051976	0.0333344	25.9446	upregulated
EVM0004230	6.81221	17.4891	upregulated
EVM0031755	0.810412	3.4582	upregulated
EVM0086471	3.98525	21.4497	upregulated
EVM0033173	1.25921	3.55073	upregulated
EVM0088478	0.548146	7.69567	upregulated
EVM0053537	1.45938	20.3623	upregulated
EVM0080384	6.87416	25.1044	upregulated
EVM0000360	77.2098	269.678	upregulated
EVM0022257	0.215662	2.42679	upregulated
EVM0017484	0.568874	3.29192	upregulated
EVM0088972	1.6795	6.57863	upregulated
EVM0006026	18.3952	70.8947	upregulated
EVM0057009	0.468032	1.93069	upregulated
EVM0034470	2.42488	6.54346	upregulated
EVM0051109	2.62231	5.84511	upregulated
EVM0025843	0.355113	26.6554	upregulated
EVM0031175	1.52994	6.07774	upregulated
EVM0070960	7.90003	19.6475	upregulated
EVM0033206	0	1.6819	upregulated
EVM0051465	0.628421	1.74233	upregulated
EVM0004411	7.54795	29.2204	upregulated
EVM0074725	3.409	10.6352	upregulated
EVM0018890	5.37294	13.8551	upregulated
EVM0035783	39.2504	223.361	upregulated
EVM0044176	0.439803	1.74456	upregulated
EVM0062291	3.12206	7.97185	upregulated
EVM0076127	0.212618	2.03789	upregulated
EVM0045773	0.144271	7.73906	upregulated
EVM0016354	0.174364	5.4971	upregulated
EVM0027439	4.01382	16.6372	upregulated
EVM0043590	17.1943	59.9388	upregulated
EVM0041914	0.414002	1.92411	upregulated
EVM0028956	0.233467	1.9232	upregulated
EVM0078333	16.4131	38.9084	upregulated
EVM0055470	4.34504	10.6645	upregulated
EVM0068550	22.4554	66.2727	upregulated
EVM0016264	51.7219	178.095	upregulated
EVM0040718	11.7833	28.7343	upregulated
EVM0077564	3.77824	9.12161	upregulated
EVM0005588	20.8109	73.4914	upregulated
EVM0029223	18.7536	63.2352	upregulated
EVM0078608	57.9465	220.378	upregulated
EVM0005896	17.2483	43.717	upregulated
EVM0014265	5.96153	31.3501	upregulated
EVM0041846	10.3838	23.4108	upregulated
EVM0071995	26.7466	75.1773	upregulated
EVM0041207	3.37851	11.3339	upregulated
EVM0034019	0.426388	0.991078	upregulated
EVM0001286	1.44333	19.9315	upregulated
EVM0016554	4.38627	28.6261	upregulated
EVM0024406	5.88438	34.2087	upregulated
EVM0029672	1.43737	9.09744	upregulated
EVM0033317	0.433099	1.95275	upregulated
EVM0065497	5.55388	15.2909	upregulated
EVM0042116	1.22169	3.14125	upregulated
EVM0046222	2.69907	27.9724	upregulated
EVM0055999	2.06236	8.44537	upregulated
EVM0072742	0.298182	2.03779	upregulated
EVM0046453	0.683492	25.3022	upregulated
EVM0035004	0.92558	12.4536	upregulated
EVM0078683	46.0598	179.342	upregulated
EVM0032093	16.3117	39.3184	upregulated
EVM0022515	10.3438	25.8258	upregulated
EVM0040369	4.02296	9.62107	upregulated
EVM0059264	5.15075	21.2402	upregulated
EVM0057669	60.0527	155.364	upregulated
EVM0005833	0.155578	1.86543	upregulated
EVM0023715	61.7304	280.493	upregulated
EVM0013543	0.46224	1.75713	upregulated
EVM0068282	0.641166	2.09571	upregulated
EVM0042080	27.8008	93.1096	upregulated
EVM0045826	9.75534	25.0462	upregulated
EVM0075420	0.744574	2.81402	upregulated
EVM0028406	35.6487	118.805	upregulated
EVM0015299	0.925934	2.47327	upregulated
EVM0006039	0.18758	2.81689	upregulated
EVM0064658	1.81785	8.50873	upregulated
EVM0066161	4.52308	14.0006	upregulated
EVM0024839	26.1767	179.31	upregulated
EVM0065708	131.947	331.904	upregulated
EVM0044203	27.1511	96.6219	upregulated
EVM0002319	15.6213	36.5513	upregulated
EVM0001420	44.6187	106.232	upregulated
EVM0036879	1.76794	4.60845	upregulated
EVM0058014	16.3536	38.2512	upregulated
EVM0061176	2.35422	6.49831	upregulated
EVM0067810	9.07055	48.7881	upregulated
EVM0077871	0.641147	1.62729	upregulated
EVM0034349	4.80783	22.4449	upregulated
EVM0007769	0.820377	3.72319	upregulated
EVM0079441	75.191	194.622	upregulated
EVM0055695	194.103	452.192	upregulated
EVM0023094	1.81944	7.4004	upregulated
EVM0002189	45.7407	110.521	upregulated
EVM0056230	0.986793	2.30933	upregulated
EVM0041934	63.0928	179.199	upregulated
EVM0053850	0.207953	11.8746	upregulated
EVM0074986	16.8337	54.1356	upregulated
EVM0077855	2.53014	128.28	upregulated
EVM0015615	0.095647	6.69861	upregulated
EVM0029823	0.0486242	7.98691	upregulated
EVM0049337	0.052725	4.35078	upregulated
EVM0077114	0.139665	27.7805	upregulated
EVM0022105	31.485	152.914	upregulated
EVM0060933	1.26083	13.3071	upregulated
EVM0032749	0.0680661	5.89401	upregulated
EVM0031948	0.0440638	4.97349	upregulated
EVM0082276	0	3.44601	upregulated
EVM0031267	0.0596193	11.318	upregulated
EVM0040008	0.361099	26.9217	upregulated
EVM0076470	0.667967	2.8362	upregulated
EVM0050452	0.229408	26.7894	upregulated
EVM0071933	44.3779	111.272	upregulated
EVM0071543	13.312	99.0601	upregulated
EVM0010243	0.530928	1.97756	upregulated
EVM0056002	8.52579	36.3478	upregulated
EVM0042552	2.36555	9.2545	upregulated
EVM0041491	163.891	650.843	upregulated
EVM0043437	30.959	72.2463	upregulated
EVM0040273	0.818607	4.94496	upregulated
EVM0029207	8.83263	26.6586	upregulated
EVM0024589	1.72218	6.43542	upregulated
EVM0046058	4.73211	22.6082	upregulated
EVM0010669	3.14234	16.9783	upregulated
EVM0082383	1.50436	6.53365	upregulated
EVM0059483	2.40723	5.95201	upregulated
EVM0016515	3.52065	14.313	upregulated
EVM0036502	6.28527	13.9912	upregulated
EVM0076887	23.1302	51.7888	upregulated
EVM0075426	34.0522	93.0492	upregulated
EVM0026439	18.0875	46.3575	upregulated
EVM0017026	225.026	707.45	upregulated
EVM0047258	19.4625	71.16	upregulated
EVM0074102	66.011	180.478	upregulated
EVM0068481	2.91719	8.13535	upregulated
EVM0075167	0.0384544	2.50547	upregulated
EVM0004106	1.12067	2.90441	upregulated
EVM0000455	10.4885	41.3642	upregulated
EVM0040516	37.2887	164.442	upregulated
EVM0056032	0.18993	3.99685	upregulated
EVM0006167	2.63646	9.72073	upregulated
EVM0050677	0.713112	1.93065	upregulated
EVM0007356	5.95083	14.264	upregulated
EVM0024785	5.1799	13.0015	upregulated
EVM0002516	8.34939	70.2373	upregulated
EVM0067593	4.62856	12.6738	upregulated
EVM0061544	3.49401	50.4388	upregulated
EVM0030947	0.0670656	3.34027	upregulated
EVM0001994	1.16645	5.56744	upregulated
EVM0087486	6.2811	14.6408	upregulated
EVM0076540	6.95033	33.3853	upregulated
EVM0001398	7.85381	21.8945	upregulated
EVM0027422	7.13302	32.7056	upregulated
EVM0011168	6.87343	15.346	upregulated
EVM0049556	3.41033	11.8982	upregulated
EVM0010583	7.0417	15.974	upregulated
EVM0025964	0.731631	3.24905	upregulated
EVM0081903	23.461	64.1087	upregulated
EVM0063148	18.2068	51.7408	upregulated
EVM0025078	3.0518	11.0231	upregulated
EVM0041223	4.28835	20.1197	upregulated
EVM0034754	22.0381	75.5788	upregulated
EVM0050106	0.150351	4.37187	upregulated
EVM0048387	3.05831	7.98755	upregulated
EVM0035861	0.0215811	2.4331	upregulated
EVM0076001	3.14994	13.0999	upregulated
EVM0039810	1.03263	3.23919	upregulated
EVM0029306	0.344629	2.96983	upregulated
EVM0025248	416.376	1241.66	upregulated
EVM0072467	505.572	1217.4	upregulated
EVM0059959	0.042329	3.89155	upregulated
EVM0072962	10.6191	32.6308	upregulated
EVM0019152	18.9417	80.3705	upregulated
EVM0012565	3.6159	8.58015	upregulated
EVM0020657	0.52612	2.50721	upregulated
EVM0010063	0.626484	1.40593	upregulated
EVM0010831	3.82684	27.0595	upregulated
EVM0001254	5.97594	49.7096	upregulated
EVM0038953	7.00193	15.5699	upregulated
EVM0075604	0.247163	3.08772	upregulated
EVM0083047	0.84234	2.97285	upregulated
EVM0078789	2.86259	11.4804	upregulated
EVM0009484	0.843936	2.83724	upregulated
EVM0021371	0.116856	1.08367	upregulated
EVM0073607	1.32484	3.77914	upregulated
EVM0054123	3.17622	9.06561	upregulated
EVM0064775	0.102938	0.749259	upregulated
EVM0074747	0.487479	1.77825	upregulated
EVM0079119	0.46124	1.61981	upregulated
EVM0016879	2.56043	18.656	upregulated
EVM0001549	3.89964	12.2747	upregulated
EVM0068297	112.416	648.109	upregulated
EVM0086851	1.19371	2.97237	upregulated
EVM0001189	0	1.21012	upregulated
EVM0063489	10.2381	29.4957	upregulated
EVM0053290	8.60997	28.9381	upregulated
EVM0051952	0.574799	3.63663	upregulated
EVM0055599	0.466485	2.13175	upregulated
EVM0041216	45.5325	118.759	upregulated
EVM0055914	5.72027	14.8658	upregulated
EVM0003514	2.2282	5.59403	upregulated
EVM0046721	191.378	1004.61	upregulated
EVM0002857	40.6626	115.923	upregulated
EVM0046988	7.5281	101.676	upregulated
EVM0056847	1.76997	5.12949	upregulated
EVM0019342	34.6011	234.461	upregulated
EVM0049929	1.31857	5.24454	upregulated
EVM0070033	0.620118	1.55358	upregulated
EVM0040544	2.07247	5.91359	upregulated
EVM0042025	9.96154	57.3243	upregulated
EVM0002916	1.16242	4.29801	upregulated
EVM0074022	0.979332	53.8917	upregulated
EVM0078003	1.18888	3.69239	upregulated
EVM0025675	22.3933	64.4437	upregulated
EVM0086245	19.0128	42.367	upregulated
EVM0070059	3.66933	9.76645	upregulated
EVM0057244	1.19431	4.56956	upregulated
EVM0013702	1.74841	14.2304	upregulated
EVM0032095	1.00597	3.00515	upregulated
EVM0056465	4.59468	15.3097	upregulated
EVM0009617	0.149993	1.21001	upregulated
EVM0025014	1.87509	5.46275	upregulated
EVM0048036	7.73118	27.5109	upregulated
EVM0072448	55.7328	263.427	upregulated
EVM0074400	6.19636	16.125	upregulated
EVM0074215	16.6841	41.4374	upregulated
EVM0034314	1.26238	5.5478	upregulated
EVM0081613	12.1687	140.381	upregulated
EVM0022968	0.130059	4.03575	upregulated
EVM0062369	2.48711	5.94758	upregulated
EVM0005934	0.476971	2.07903	upregulated
EVM0046208	7.41237	30.0754	upregulated
EVM0022134	8.63723	25.8614	upregulated
EVM0084915	847.706	2540.04	upregulated
EVM0015746	0.179144	27.9746	upregulated
EVM0063182	7.78431	89.1828	upregulated
EVM0025338	1.81144	12.9103	upregulated
EVM0036473	1.49981	3.49068	upregulated
EVM0060617	47.712	107.982	upregulated
EVM0040204	0.142838	1.32686	upregulated
EVM0003466	47.7787	200.993	upregulated
EVM0043444	1.29575	8.87227	upregulated
EVM0060813	6.69911	20.0135	upregulated
EVM0018203	0.619215	3.32074	upregulated
EVM0000191	1.71111	8.60381	upregulated
EVM0074652	52.8412	130.282	upregulated
EVM0050947	10.4373	49.4238	upregulated
EVM0087374	1.62849	7.51784	upregulated
EVM0037316	0.362098	2.44143	upregulated
EVM0033145	6.22768	21.9369	upregulated
EVM0012981	27.6264	213.969	upregulated
EVM0086914	147.699	349.196	upregulated
EVM0081817	2.44686	15.331	upregulated
EVM0083599	10.5823	45.4183	upregulated
EVM0066064	70.3218	169.825	upregulated
EVM0087541	4.24492	16.2795	upregulated
EVM0070906	75.8015	262.113	upregulated
EVM0022717	138.202	472.383	upregulated
EVM0033091	0.0175327	0.537558	upregulated
EVM0014973	28.2402	123.983	upregulated
EVM0053753	0.188682	11.1025	upregulated
EVM0072297	0.582775	7.01685	upregulated
EVM0046993	11.3907	28.431	upregulated
EVM0024071	3.10224	7.07771	upregulated
EVM0071337	0.275507	2.34731	upregulated
EVM0076345	66.9579	230.147	upregulated
EVM0073046	7.39112	41.0006	upregulated
EVM0014359	17.0248	50.327	upregulated
EVM0066760	1.03125	3.83735	upregulated
EVM0063476	35.5706	193.664	upregulated
EVM0069399	19.0673	43.6884	upregulated
EVM0085650	11.0004	27.2728	upregulated
EVM0019225	1.14396	3.94315	upregulated
EVM0036760	108.526	286.023	upregulated
EVM0067445	10.114	23.3064	upregulated
EVM0055476	1.7399	6.43229	upregulated
EVM0058092	0.526041	2.263	upregulated
EVM0086370	1.11127	2.67846	upregulated
EVM0006753	0.539321	3.27478	upregulated
EVM0079050	35.7522	85.0156	upregulated
EVM0002934	0	0.310313	upregulated
EVM0048553	0.983558	3.11955	upregulated
EVM0018353	24.1916	58.0393	upregulated
EVM0041465	1.43705	4.39679	upregulated
EVM0051349	12.8165	34.3528	upregulated
EVM0031059	0.949584	3.93505	upregulated
EVM0026062	3.93283	10.3344	upregulated
EVM0054841	1.39735	8.57652	upregulated
EVM0040410	7.04592	30.7275	upregulated
EVM0014759	7.54132	21.6476	upregulated
EVM0028960	2.78363	13.4484	upregulated
EVM0018511	1.40977	4.56255	upregulated
EVM0071658	0.671674	2.26955	upregulated
EVM0076713	0.342433	18.0219	upregulated
EVM0023227	6.7083	25.427	upregulated
EVM0073664	0.268328	1.33191	upregulated
EVM0040049	1.58286	9.4791	upregulated
EVM0057835	0.0953421	2.53067	upregulated
EVM0005083	0.0956093	3.892	upregulated
EVM0075644	8.08549	26.1721	upregulated
EVM0002000	1.13838	4.20064	upregulated
EVM0042426	1.53653	4.29963	upregulated
EVM0013311	112.792	251.625	upregulated
EVM0034984	3.10183	9.6656	upregulated
EVM0072384	0.962078	8.28505	upregulated
EVM0070460	0.556488	1.65679	upregulated
EVM0033663	0.734322	3.50079	upregulated
EVM0070977	0.825267	2.17187	upregulated
EVM0067849	1.18187	6.25955	upregulated
EVM0025432	5.94679	47.2915	upregulated
EVM0051904	0.230053	6.88295	upregulated
EVM0065966	4.57935	12.0761	upregulated
EVM0009444	6.10938	24.8897	upregulated
EVM0071463	8.86241	58.4951	upregulated
EVM0059026	5.29314	22.3817	upregulated
EVM0087557	3.84608	9.10701	upregulated
EVM0012227	0.409887	2.9745	upregulated
EVM0064459	3.32239	12.5683	upregulated
EVM0050895	3.10548	8.50705	upregulated
EVM0052657	2.02828	7.87841	upregulated
EVM0079372	0.715041	1.83914	upregulated
EVM0064992	22.7442	56.4207	upregulated
EVM0055067	2.92393	31.8057	upregulated
EVM0074465	2.70654	7.88572	upregulated
EVM0022884	0.724562	4.67876	upregulated
EVM0076531	8.77131	35.4595	upregulated
EVM0024783	13.4885	32.454	upregulated
EVM0041485	10.4388	80.7919	upregulated
EVM0074132	0.409725	9.31844	upregulated
EVM0011780	1.77779	11.986	upregulated
EVM0045417	4.40238	13.7359	upregulated
EVM0075132	11.3604	40.8905	upregulated
EVM0057361	0.355359	2.23406	upregulated
EVM0069378	7.20403	35.3555	upregulated
EVM0011278	1.02108	2.6113	upregulated
EVM0037957	6.47299	25.2442	upregulated
EVM0048171	65.1464	182.032	upregulated
EVM0067632	14.0555	58.7114	upregulated
EVM0062579	3.25663	25.5126	upregulated
EVM0002249	11.0945	24.775	upregulated
EVM0027371	62.5216	147.327	upregulated
EVM0045459	4.7108	11.7724	upregulated
EVM0087093	1.71166	11.8269	upregulated
EVM0002442	0.123966	0.781696	upregulated
EVM0076185	3.34841	9.7113	upregulated
EVM0056897	60.4101	166.913	upregulated
EVM0049024	25.8083	72.2839	upregulated
EVM0052465	87.7758	260.163	upregulated
EVM0041674	0.673957	2.12341	upregulated
EVM0006453	15.1566	34.6664	upregulated
EVM0065009	1.88795	7.98304	upregulated
EVM0030190	1.41944	5.2548	upregulated
EVM0065703	0.0549401	0.653937	upregulated
EVM0080073	0.437952	1.79696	upregulated
EVM0055895	2.80772	6.34393	upregulated
EVM0065216	0	7.45417	upregulated
EVM0068031	0.112356	5.30805	upregulated
EVM0009632	37.0429	115.908	upregulated
EVM0068554	0.386232	3.37274	upregulated
EVM0005072	2.80475	11.1782	upregulated
EVM0054745	1.80413	4.32791	upregulated
EVM0080834	0.74652	2.28934	upregulated
EVM0001508	100.41	223.453	upregulated
EVM0048522	1.4682	4.5165	upregulated
EVM0043279	1.00367	4.58312	upregulated
EVM0033680	0.523154	2.48634	upregulated
EVM0088116	0	2.48147	upregulated
EVM0078755	0.664912	1.90035	upregulated
EVM0028424	8.77495	22.9469	upregulated
EVM0011768	0.583744	13.0139	upregulated
EVM0037471	0.413096	1.98703	upregulated
EVM0006243	1.68283	3.78627	upregulated
EVM0002150	3.21916	7.66062	upregulated
EVM0021173	86.1429	290.01	upregulated
EVM0070856	14.1646	33.4133	upregulated
EVM0010149	0.313047	3.05313	upregulated
EVM0022425	0.580445	2.42451	upregulated
EVM0045952	1.26935	3.14667	upregulated
EVM0066121	0.329941	3.03177	upregulated
EVM0049937	0	0.562245	upregulated
EVM0045324	0.114451	1.06415	upregulated
EVM0049398	0.228861	1.84935	upregulated
EVM0029200	0.916168	2.25659	upregulated
EVM0003334	36.4384	249.268	upregulated
EVM0031848	27.143	131.09	upregulated
EVM0048098	20.6333	90.0203	upregulated
EVM0078618	18.3507	74.1271	upregulated
EVM0043494	7.19792	21.9953	upregulated
EVM0007090	7.20814	27.1145	upregulated
EVM0015812	3.88367	73.7442	upregulated
EVM0036116	4.34349	35.536	upregulated
EVM0031655	1.63714	13.3165	upregulated
EVM0047789	15.9828	36.9851	upregulated
EVM0060440	5.29045	26.358	upregulated
EVM0002258	22.8737	69.7305	upregulated
EVM0066267	4.53855	15.9256	upregulated
EVM0011262	1.84869	5.32469	upregulated
EVM0036957	37.0457	91.7074	upregulated
EVM0032493	4.8562	13.4945	upregulated
EVM0014857	9.61516	28.3774	upregulated
EVM0062249	19.2702	70.4116	upregulated
EVM0052780	42.7698	151.783	upregulated
EVM0070449	0.0749696	1.69034	upregulated
EVM0032459	0.442875	8.963	upregulated
EVM0071894	2.13595	5.9377	upregulated
EVM0054334	7.81163	158.348	upregulated
EVM0051813	2.05642	4.93815	upregulated
EVM0089183	50.9322	114.858	upregulated
EVM0071666	0.0942239	8.56413	upregulated
EVM0052474	875.141	2456.13	upregulated
EVM0010881	51.2344	139.341	upregulated
EVM0011738	15.2959	36.5888	upregulated
EVM0037715	0.138909	13.9352	upregulated
EVM0041467	1.3446	5.27925	upregulated
EVM0041264	1.02837	2.82954	upregulated
EVM0015324	0.637474	3.46115	upregulated
EVM0041236	2.03468	9.18057	upregulated
EVM0071127	42.17	121.238	upregulated
EVM0056053	27.0382	62.1414	upregulated
EVM0034458	8.0911	18.6014	upregulated
EVM0022565	23.7374	55.7418	upregulated
EVM0054654	14.0721	32.5886	upregulated
EVM0020346	16.0604	46.3359	upregulated
EVM0056348	207.835	461.324	upregulated
EVM0035273	0.901311	2.0262	upregulated
EVM0024026	1.46726	5.04674	upregulated
EVM0024849	0.466436	1.27189	upregulated
EVM0088104	5.07077	18.299	upregulated
EVM0073687	3.25191	11.3414	upregulated
EVM0059240	12.8542	41.7936	upregulated
EVM0081077	5.32733	12.5228	upregulated
EVM0005419	0.176902	2.75683	upregulated
EVM0014286	0.0583083	5.90149	upregulated
EVM0084044	2.51139	6.82533	upregulated
EVM0031375	1.73745	5.88612	upregulated
EVM0062627	0.323098	1.22781	upregulated
EVM0025351	5.56182	12.7322	upregulated
EVM0077522	0.54452	4.773	upregulated
EVM0032246	45.2439	101.491	upregulated
EVM0007963	4.56155	16.0215	upregulated
EVM0019185	53.3693	130.059	upregulated
EVM0004219	70.6536	161.198	upregulated
EVM0069899	423.006	963.638	upregulated
EVM0002020	8.26152	25.1359	upregulated
EVM0039363	21.4486	53.6872	upregulated
EVM0085828	8.74563	19.688	upregulated
EVM0057685	4.99441	14.572	upregulated
EVM0086296	6.02126	15.396	upregulated
EVM0019017	5.85309	15.4485	upregulated
EVM0050412	56.8688	387.487	upregulated
EVM0015608	18.8095	43.0481	upregulated
EVM0040535	1.66073	6.68297	upregulated
EVM0076146	0.297902	1.55663	upregulated
EVM0048662	1.17823	4.37558	upregulated
EVM0045846	82.8241	183.775	upregulated
EVM0055630	8.1561	26.6597	upregulated
EVM0067290	4.80697	25.0621	upregulated
EVM0017236	9.8738	23.3185	upregulated
EVM0003390	3.71388	68.9184	upregulated
EVM0017366	1.35804	27.6401	upregulated
EVM0046560	25.1397	55.8688	upregulated
EVM0088768	46.4208	157.827	upregulated
EVM0001956	0	0.682831	upregulated
EVM0054332	1.38172	3.80292	upregulated
EVM0080063	0.0717949	0.543102	upregulated
EVM0028080	0.215652	1.55431	upregulated
EVM0038169	10.5909	26.71	upregulated
EVM0062558	0.559018	3.55657	upregulated
EVM0033008	5.69174	16.1347	upregulated
EVM0069151	0.729916	3.50502	upregulated
EVM0002872	34.16	139.243	upregulated
EVM0047961	1.39306	4.51327	upregulated
EVM0070548	14.9317	52.1046	upregulated
EVM0052473	0.334198	3.83115	upregulated
EVM0083671	14.2083	95.2335	upregulated
EVM0050010	0.52966	5.24018	upregulated
EVM0009999	28.3668	122.028	upregulated
EVM0020132	4.62535	10.4636	upregulated
EVM0036222	20.608	46.1048	upregulated
EVM0078935	13.7654	37.9174	upregulated
EVM0070295	8.23707	22.7552	upregulated
EVM0029825	112.466	257.575	upregulated
EVM0078803	0.202765	2.45807	upregulated
EVM0082289	26.065	65.3035	upregulated
EVM0019981	37.1695	99.5529	upregulated
EVM0046052	1.98937	5.95999	upregulated
EVM0081567	23.3588	134.155	upregulated
EVM0032795	15.0834	65.1178	upregulated
EVM0075183	0.941537	2.58752	upregulated
EVM0027716	150.323	364.376	upregulated
EVM0067695	0.868029	1.99106	upregulated
EVM0039646	1.97965	5.6819	upregulated
EVM0083930	2.08993	5.2055	upregulated
EVM0022954	0.838268	2.98298	upregulated
EVM0008556	0.245569	1.31353	upregulated
EVM0038963	1.18098	5.49233	upregulated
EVM0020616	18.3499	48.7361	upregulated
EVM0047501	0.186486	0.803847	upregulated
EVM0083290	13.0541	34.2992	upregulated
EVM0024541	0.93263	3.90335	upregulated
EVM0009616	12.2478	54.0915	upregulated
EVM0076686	0.101382	1.88256	upregulated
EVM0059767	16.4453	50.5236	upregulated
EVM0053979	0.137544	0.84254	upregulated
EVM0080576	1.53283	5.31094	upregulated
EVM0003197	0.0611139	2.50026	upregulated
EVM0045450	101.928	248.876	upregulated
EVM0074147	3.1004	7.97744	upregulated
EVM0000723	0.918951	2.36311	upregulated
EVM0083514	0.603491	2.34446	upregulated
EVM0046519	19.313	70.6156	upregulated
EVM0058886	3.73394	8.58297	upregulated
EVM0038391	25.3194	69.4796	upregulated
EVM0010035	28.1489	145.967	upregulated
EVM0059574	3.03123	8.12114	upregulated
EVM0068929	1.09397	3.89377	upregulated
EVM0040963	1.87066	7.69425	upregulated
EVM0082172	7.93006	29.5429	upregulated
EVM0034111	7.84007	20.3543	upregulated
EVM0031996	1.57074	4.31287	upregulated
EVM0048904	8.17646	20.392	upregulated
EVM0037935	1.14194	4.06808	upregulated
EVM0010240	104.059	444.777	upregulated
EVM0074253	182.023	673.492	upregulated
EVM0010503	55.6203	156.248	upregulated
EVM0057184	25.6077	81.0112	upregulated
EVM0004937	162.559	734.108	upregulated
EVM0074008	31.689	92.1344	upregulated
EVM0083279	6.3957	32.7023	upregulated
EVM0056132	7.22118	46.2396	upregulated
EVM0023263	22.1036	55.8618	upregulated
EVM0008737	4.42517	11.3694	upregulated
EVM0056227	17.3733	55.8471	upregulated
EVM0026594	6.5116	18.1242	upregulated
EVM0034009	0.755831	6.88938	upregulated
EVM0083294	9.59591	75.3981	upregulated
EVM0054432	1.60219	6.80074	upregulated
EVM0077878	2.15021	6.12361	upregulated
EVM0075874	0.426303	19.301	upregulated
EVM0017908	2.05725	10.7532	upregulated
EVM0037028	0.700547	9.1982	upregulated
EVM0029787	15.6916	103.078	upregulated
EVM0054244	4.06735	12.2392	upregulated
EVM0061832	13.0826	35.3915	upregulated
EVM0052447	49.78	128.265	upregulated
EVM0010059	13.2617	29.9839	upregulated
EVM0011380	1.28091	3.52428	upregulated
EVM0022175	0.648817	4.05513	upregulated
EVM0074149	1.02658	13.0743	upregulated
EVM0069757	0.677718	7.09858	upregulated
EVM0040381	2.92601	49.6834	upregulated
EVM0033664	16.9418	93.5664	upregulated
EVM0046703	0.872362	8.27033	upregulated
EVM0021834	13.3185	61.3837	upregulated
EVM0060094	0.272659	3.64146	upregulated
EVM0039125	107.201	258.346	upregulated
EVM0066727	67.9858	162.8	upregulated
EVM0002418	18.0313	59.6802	upregulated
EVM0074195	0.0435151	0.96616	upregulated
EVM0009970	0.0850137	1.3115	upregulated
EVM0073966	0.277344	1.19081	upregulated
EVM0051351	1.77702	5.17516	upregulated
EVM0081340	0.33565	3.09267	upregulated
EVM0019062	2.69852	6.76812	upregulated
EVM0041462	3.5854	19.3854	upregulated
EVM0055713	1.13024	4.65186	upregulated
EVM0076326	0.378352	1.35862	upregulated
EVM0079462	17.1065	83.1005	upregulated
EVM0017986	10.7113	75.2282	upregulated
EVM0036689	5.53177	45.9596	upregulated
EVM0063241	0.154232	1.08661	upregulated
EVM0036179	15.538	49.4317	upregulated
EVM0075717	10.6418	30.0629	upregulated
EVM0041141	5.93952	31.118	upregulated
EVM0033508	23.6653	127.015	upregulated
EVM0048901	0.152886	1.38628	upregulated
EVM0004464	2.56393	18.5237	upregulated
EVM0048677	5.11489	25.7099	upregulated
EVM0013589	0.482735	5.53438	upregulated
EVM0012001	61.0305	168.516	upregulated
EVM0046469	5.36459	13.7716	upregulated
EVM0002455	5.38327	13.9607	upregulated
EVM0032230	0.886127	5.69394	upregulated
EVM0082599	2.74413	7.58701	upregulated
EVM0031139	0.156416	0.488614	upregulated
EVM0036542	11.1662	56.257	upregulated
EVM0032992	0.790262	1.88542	upregulated
EVM0000019	0.718052	2.95628	upregulated
EVM0066114	1.68098	5.06773	upregulated
EVM0036964	16.9681	49.878	upregulated
EVM0051921	2.04832	23.4071	upregulated
EVM0066763	1.11017	2.61152	upregulated
EVM0075162	10.2617	25.1009	upregulated
EVM0068214	0.638878	1.46888	upregulated
EVM0070761	3.9695	10.5603	upregulated
EVM0032800	2.85782	7.55991	upregulated
EVM0075566	41.4606	93.052	upregulated
EVM0051067	1.28598	3.12342	upregulated
EVM0047110	2.73691	8.56371	upregulated
EVM0081921	1.6611	9.70105	upregulated
EVM0067128	6.38845	22.8295	upregulated
EVM0030385	2.06661	5.17311	upregulated
EVM0086172	1.73645	4.04061	upregulated
EVM0044378	0.0706121	4.33243	upregulated
EVM0033390	4.57486	46.4763	upregulated
EVM0026713	455.397	2135.43	upregulated
EVM0071881	9.00171	20.872	upregulated
EVM0088287	2.36158	22.3259	upregulated
EVM0061263	0.790451	2.60233	upregulated
EVM0045787	0.46667	1.47956	upregulated
EVM0024845	0.204225	2.03334	upregulated
EVM0001781	1.99379	11.7638	upregulated
EVM0028167	2.60741	8.19329	upregulated
EVM0087482	30.037	70.1623	upregulated
EVM0050955	0.117892	2.09421	upregulated
EVM0067880	1.10492	8.64858	upregulated
EVM0012978	2.08182	8.37014	upregulated
EVM0074267	1.77307	18.4516	upregulated
EVM0028534	0.0488025	1.45552	upregulated
EVM0080238	2.65771	47.7446	upregulated
EVM0061055	0.456448	5.3132	upregulated
EVM0087106	0.742367	2.44814	upregulated
EVM0019655	0.36861	1.36105	upregulated
EVM0051576	0.754321	1.8268	upregulated
EVM0017793	548.895	2993.92	upregulated
EVM0046283	0.715177	2.45273	upregulated
EVM0039543	14.5709	34.8357	upregulated
EVM0051799	2.13974	9.53081	upregulated
EVM0036580	1.04047	7.48541	upregulated
EVM0033500	10.369	58.6635	upregulated
EVM0068828	80.2657	267.282	upregulated
EVM0046811	1.33948	5.72141	upregulated
EVM0000907	85.1465	331.98	upregulated
EVM0083736	3.75298	10.1745	upregulated
EVM0038861	0.65654	2.85997	upregulated
EVM0050480	0.779994	3.32783	upregulated
EVM0046990	2.33676	9.06801	upregulated
EVM0010129	1.32699	6.80796	upregulated
EVM0012411	8.20122	22.73	upregulated
EVM0038475	61.7779	140.468	upregulated
EVM0017029	59.8549	133.088	upregulated
EVM0024171	0.586571	1.69373	upregulated
EVM0015045	22.8931	52.4926	upregulated
EVM0041787	1.73735	4.18929	upregulated
EVM0002210	5.4155	16.2499	upregulated
EVM0048508	8.45221	26.296	upregulated
EVM0057749	2.9999	7.14254	upregulated
EVM0069928	13.3325	34.354	upregulated
EVM0056735	3.87799	18.8828	upregulated
EVM0078458	1.18722	3.0046	upregulated
EVM0072701	24.504	79.0321	upregulated
EVM0083475	0.602523	2.56656	upregulated
EVM0023328	3.30307	11.0773	upregulated
EVM0074903	3.73654	11.1373	upregulated
EVM0052427	0.845686	6.38873	upregulated
EVM0081280	0.140401	1.19248	upregulated
EVM0012335	6.27372	14.2082	upregulated
EVM0087296	4.25583	11.5189	upregulated
EVM0035285	0.504721	1.71098	upregulated
EVM0045026	1.80685	5.63838	upregulated
EVM0051672	2.05927	4.66416	upregulated
EVM0037967	19.5735	45.1433	upregulated
EVM0066447	11.3826	25.6563	upregulated
EVM0048718	0.761157	2.44998	upregulated
EVM0020340	33.1904	261.904	upregulated
EVM0015806	10.0011	91.2231	upregulated
EVM0043339	17.2216	38.4779	upregulated
EVM0026861	6.1242	17.2166	upregulated
EVM0048982	2.4983	6.20707	upregulated
EVM0040644	3.36316	8.08757	upregulated
EVM0060756	61.8784	143.764	upregulated
EVM0023103	0.974729	2.90222	upregulated
EVM0035936	19.8503	50.8304	upregulated
EVM0079687	2.25841	5.78511	upregulated
EVM0071801	0.715021	2.53574	upregulated
EVM0061453	1.17959	4.13679	upregulated
EVM0031321	0.376688	4.05559	upregulated
EVM0063890	0.948187	2.23038	upregulated
EVM0062088	2.02497	6.12937	upregulated
EVM0068915	1.02321	2.30837	upregulated
EVM0021018	0.150158	2.7738	upregulated
EVM0053934	4.8494	25.9018	upregulated
EVM0078574	3.21707	8.67862	upregulated
EVM0025414	52.6231	141.968	upregulated
EVM0040428	0.23985	45.148	upregulated
EVM0024612	8.67577	33.5663	upregulated
EVM0062679	1.25095	6.40123	upregulated
EVM0060829	1.61377	4.21088	upregulated
EVM0012742	3.51707	10.6845	upregulated
EVM0062731	12.5639	28.3038	upregulated
EVM0039507	0.777492	3.76695	upregulated
EVM0057418	0.837886	2.78312	upregulated
EVM0042907	5.57654	12.4744	upregulated
EVM0069318	0.79248	2.46484	upregulated
EVM0076943	0.576609	1.97359	upregulated
EVM0077344	131.01	483.058	upregulated
EVM0050270	0.674956	2.08656	upregulated
EVM0049521	4.18092	13.8185	upregulated
EVM0076969	30.0496	138.814	upregulated
EVM0065052	26.7178	190.991	upregulated
EVM0016089	6.49214	52.3862	upregulated
EVM0077824	0.90704	10.4691	upregulated
EVM0061958	6.66746	15.1325	upregulated
EVM0007452	9.13937	26.6068	upregulated
EVM0004616	24.8947	264.725	upregulated
EVM0087573	10.709	32.5141	upregulated
EVM0014621	0.401978	1.79652	upregulated
EVM0016358	298.743	680.73	upregulated
EVM0076332	5.83004	14.2192	upregulated
EVM0051024	17.396	58.2091	upregulated
EVM0037235	0.195494	9.70099	upregulated
EVM0060674	57.2056	147.354	upregulated
EVM0082110	7.98355	18.6463	upregulated
EVM0027859	0.17315	0.728906	upregulated
EVM0065706	11.2319	28.6706	upregulated
EVM0040115	1.10281	2.96876	upregulated
EVM0022245	1.22492	2.92533	upregulated
EVM0000353	0.669255	1.73868	upregulated
EVM0061180	4.96843	11.9774	upregulated
EVM0051681	8.83478	96.9878	upregulated
EVM0054541	1.32282	3.18475	upregulated
EVM0030850	1.82856	19.2372	upregulated
EVM0066394	0.566512	1.53259	upregulated
EVM0002979	1.04182	2.325	upregulated
EVM0060430	22.6093	70.7393	upregulated
EVM0049305	2.65723	9.12207	upregulated
EVM0082277	0.270127	3.42952	upregulated
EVM0029802	7.85511	66.6386	upregulated
EVM0033885	0.693141	1.85507	upregulated
EVM0030727	0.906644	2.73739	upregulated
EVM0012269	6.9119	19.6621	upregulated
EVM0000497	1.76364	4.75396	upregulated
EVM0066846	4.78412	11.1742	upregulated
EVM0038489	0.825146	2.29782	upregulated
EVM0011159	0.674435	2.1968	upregulated
EVM0003640	46.6826	104.746	upregulated
EVM0087667	0.922594	6.35255	upregulated
EVM0007518	1.0599	6.46124	upregulated
EVM0019668	93.8959	232.578	upregulated
EVM0069876	0.940916	2.38616	upregulated
EVM0018755	9.66384	27.5312	upregulated
EVM0063585	2.30862	8.01682	upregulated
EVM0036729	79.98	208.431	upregulated
EVM0021149	5.63865	43.1735	upregulated
EVM0052594	25.7545	107.878	upregulated
EVM0074960	0	2.11093	upregulated
EVM0066789	9.72982	56.0606	upregulated
EVM0011233	0.143687	0.935779	upregulated
EVM0067034	51.9123	198.065	upregulated
EVM0088835	0.405389	2.52721	upregulated
EVM0053149	12.6437	47.2631	upregulated
EVM0028841	0.375065	3.71218	upregulated
EVM0073099	5.014	12.8586	upregulated
EVM0056977	66.2096	186.056	upregulated
EVM0055674	0.336392	3.18642	upregulated
EVM0085230	18.3902	59.5437	upregulated
EVM0038821	19.0302	93.0652	upregulated
EVM0078293	0.222603	0.948979	upregulated
EVM0046528	10.4388	58.7574	upregulated
EVM0044098	0.636553	2.55528	upregulated
EVM0009411	1.74727	27.3876	upregulated
EVM0012296	1.30582	4.24448	upregulated
EVM0034678	1.44088	3.45586	upregulated
EVM0021850	31.7434	96.0434	upregulated
EVM0005161	6.54955	39.8568	upregulated
EVM0013787	16.1527	40.5445	upregulated
EVM0077893	159.052	521.156	upregulated
EVM0085596	6.36732	16.6448	upregulated
EVM0081584	0.804869	2.41115	upregulated
EVM0005945	5.59442	19.9355	upregulated
EVM0061443	0.13003	3.70012	upregulated
EVM0019633	64.8944	144.255	upregulated
EVM0066883	2.50719	15.6279	upregulated
EVM0047503	4.53487	32.2734	upregulated
EVM0023152	65.3202	163.958	upregulated
EVM0051382	3.99812	12.2721	upregulated
EVM0033250	9.30913	29.0221	upregulated
EVM0083088	37.9049	96.9764	upregulated
EVM0002213	0.955827	4.91972	upregulated
EVM0000561	29.0525	74.2207	upregulated
EVM0063784	13.3389	63.9892	upregulated
EVM0043561	49.3791	137.571	upregulated
EVM0073141	7.1208	41.1002	upregulated
EVM0036791	0.5161	2.73976	upregulated
EVM0078667	0.362666	5.42228	upregulated
EVM0046261	11.9828	29.429	upregulated
EVM0075078	2.72014	6.26426	upregulated
EVM0078127	83.4918	281.965	upregulated
EVM0030111	20.3014	45.9333	upregulated
EVM0038547	51.9038	185.404	upregulated
EVM0048852	129.634	331.941	upregulated
EVM0048349	1.93016	49.2762	upregulated
EVM0000685	1.9427	9.40484	upregulated
EVM0061246	8.70012	213.142	upregulated
EVM0013455	0.565702	10.2586	upregulated
EVM0074842	1.15286	5.77325	upregulated
EVM0052370	0.453589	3.71074	upregulated
EVM0085226	0.551491	10.4622	upregulated
EVM0038970	7.65855	22.4186	upregulated
EVM0005898	47.0972	136.507	upregulated
EVM0079070	6.60399	17.2917	upregulated
EVM0010870	25.24	107.524	upregulated
EVM0080657	3.75147	12.214	upregulated
EVM0053704	0.823714	2.53466	upregulated
EVM0016202	1.30155	4.87611	upregulated
EVM0023000	0.708888	3.35591	upregulated
EVM0052253	0	0.3004	upregulated
EVM0061865	1.73569	6.81127	upregulated
EVM0030632	3.84945	13.0048	upregulated
EVM0011352	0.547913	3.1337	upregulated
EVM0059844	0.74119	2.81903	upregulated
EVM0044068	1.02209	3.82179	upregulated
EVM0050143	8.74963	23.1504	upregulated
EVM0020205	1.30342	10.2166	upregulated
EVM0025352	2.13374	7.99811	upregulated
EVM0073402	28.1027	96.7229	upregulated
EVM0002359	2.46806	7.42832	upregulated
EVM0062638	10.5325	26.9616	upregulated
EVM0031683	44.2722	115.053	upregulated
EVM0049508	44.7113	121.012	upregulated
EVM0004938	57.2948	203.102	upregulated
EVM0006992	10.937	35.5672	upregulated
EVM0081560	0.106069	0.652135	upregulated
EVM0005307	5.13437	19.1478	upregulated
EVM0041204	55.4056	144.971	upregulated
EVM0011853	1.07734	2.97566	upregulated
EVM0013023	96.9293	249.335	upregulated
EVM0088395	2.83939	6.686	upregulated
EVM0033665	2.78918	9.37132	upregulated
EVM0024157	0.0562938	3.25326	upregulated
EVM0047348	42.6489	228.353	upregulated
EVM0026817	16.8004	157.531	upregulated
EVM0054955	0.939431	6.88726	upregulated
EVM0033205	16.4515	91.5855	upregulated
EVM0051842	42.2606	647.1	upregulated
EVM0084018	5.61846	61.35	upregulated
EVM0069486	14.9554	64.7593	upregulated
EVM0053146	4.88853	34.9947	upregulated
EVM0071002	0.929651	2.7601	upregulated
EVM0083300	2.01401	24.7008	upregulated
EVM0056753	34.4871	324.768	upregulated
EVM0052203	4.00899	53.4028	upregulated
EVM0085589	40.841	308.831	upregulated
EVM0061413	14.6995	150.162	upregulated
EVM0042879	2.2005	8.87738	upregulated
EVM0004498	8.64271	33.2708	upregulated
EVM0087752	1.2283	3.32403	upregulated
EVM0004015	2.80337	9.29316	upregulated
EVM0051667	3.24788	18.7866	upregulated
EVM0065670	10.803	47.3789	upregulated
EVM0018267	23.5374	73.7038	upregulated
EVM0060098	2.07635	16.6443	upregulated
EVM0005538	0.662194	4.07454	upregulated
EVM0036959	0.533978	3.17468	upregulated
EVM0039212	23.8973	57.9281	upregulated
EVM0055312	14.0344	42.8578	upregulated
EVM0002112	0.24124	6.78584	upregulated
EVM0056825	0.0602226	2.98787	upregulated
EVM0051559	22.2853	70.3919	upregulated
EVM0014380	1.64964	5.26379	upregulated
EVM0083134	4.66732	12.6891	upregulated
EVM0029327	0.211312	4.80735	upregulated
EVM0032358	16.8873	191.861	upregulated
EVM0037491	0.266916	3.64863	upregulated
EVM0060755	24.8084	86.4109	upregulated
EVM0084405	4.18702	11.4712	upregulated
EVM0030576	3.74421	25.9514	upregulated
EVM0009199	0.964555	9.48819	upregulated
EVM0010126	0.329241	3.69971	upregulated
EVM0009994	21.8725	69.0696	upregulated
EVM0080497	0.411269	2.2967	upregulated
EVM0031389	0.330439	3.3936	upregulated
EVM0048159	0.394781	3.67947	upregulated
EVM0065040	4.66032	10.6547	upregulated
EVM0055025	0.0961555	1.4239	upregulated
EVM0078834	0.620373	2.26343	upregulated
EVM0026294	6.65716	19.4681	upregulated
EVM0031843	30.4399	77.0464	upregulated
EVM0041505	0.508206	4.03458	upregulated
EVM0047127	64.97	306.42	upregulated
EVM0068992	2.02436	11.295	upregulated
EVM0037964	2.10526	7.47151	upregulated
EVM0012095	13.1567	116.647	upregulated
EVM0009001	0.0911547	0.919663	upregulated
EVM0041199	0.719011	2.89077	upregulated
EVM0021822	0.890536	25.7745	upregulated
EVM0009680	1.5131	8.78038	upregulated
EVM0029988	10.0882	25.6857	upregulated
EVM0029365	0.557379	2.24479	upregulated
EVM0027691	1.09604	7.60083	upregulated
EVM0081174	0.957814	2.3354	upregulated
EVM0060143	5.75911	16.6796	upregulated
EVM0058590	1.83871	4.49884	upregulated
EVM0022478	1.21512	4.36837	upregulated
EVM0045741	4.56977	15.117	upregulated
EVM0052356	2.28246	10.0631	upregulated
EVM0059477	2.27398	15.6648	upregulated
EVM0058727	4.52963	29.7115	upregulated
EVM0031734	1.55161	35.1162	upregulated
EVM0024747	1.01618	13.3614	upregulated
EVM0069495	5.78868	24.7903	upregulated
EVM0009405	3.19777	9.07333	upregulated
EVM0000438	67.587	228.62	upregulated
EVM0054243	0.50486	1.40186	upregulated
EVM0026936	0.291903	1.53857	upregulated
EVM0005115	3.43026	11.9275	upregulated
EVM0075689	0.519182	1.2162	upregulated
EVM0043250	0.716204	3.02493	upregulated
EVM0074769	29.721	168.482	upregulated
EVM0039167	28.5824	80.0127	upregulated
EVM0040562	59.8394	175.674	upregulated
EVM0064949	3.8088	44.1623	upregulated
EVM0073370	1.39438	4.5005	upregulated
EVM0028607	4.61524	16.5377	upregulated
EVM0081737	0.847919	2.37114	upregulated
EVM0043900	5.6887	14.0769	upregulated
EVM0015656	1.13036	4.44822	upregulated
EVM0026198	0.684764	6.94183	upregulated
EVM0006196	15.1636	36.6211	upregulated
EVM0046507	0.260235	3.74971	upregulated
EVM0007106	0	0.292448	upregulated
EVM0061238	2.88873	10.6511	upregulated
EVM0063959	4.56423	17.8909	upregulated
EVM0008717	3.14755	8.2671	upregulated
EVM0077046	4.3499	17.8002	upregulated
EVM0053869	4.04254	11.1059	upregulated
EVM0030201	1.16468	3.45907	upregulated
EVM0070939	72.3306	368.032	upregulated
EVM0030623	75.5643	170.138	upregulated
EVM0072628	4.70112	22.3297	upregulated
EVM0050112	15.6668	41.2214	upregulated
EVM0015660	17.4866	43.9897	upregulated
EVM0018857	0.929738	2.97515	upregulated
EVM0087304	0.971886	2.58506	upregulated
EVM0009170	3.44514	16.9812	upregulated
EVM0003502	74.9893	205.468	upregulated
EVM0002250	1.31948	5.16923	upregulated
EVM0080912	7.54763	20.0953	upregulated
EVM0025350	1.0476	2.78071	upregulated
EVM0048594	0.0299362	0.69343	upregulated
EVM0032588	9.88514	27.2684	upregulated
EVM0005844	0.281873	1.1466	upregulated
EVM0088936	0.917838	3.36121	upregulated
EVM0069358	0.0485631	0.392833	upregulated
EVM0018392	0.0556163	0.446995	upregulated
EVM0082566	2.56145	5.80625	upregulated
EVM0063842	1.00692	5.63242	upregulated
EVM0015878	15.1801	83.5422	upregulated
EVM0078407	2.10475	9.27814	upregulated
EVM0040396	0.160998	7.85351	upregulated
EVM0025482	5.9979	14.9856	upregulated
EVM0039077	41.9559	114.311	upregulated
EVM0014615	29.1713	107.082	upregulated
EVM0018680	2.24031	7.24667	upregulated
EVM0056971	0.734278	12.4159	upregulated
EVM0046695	0.402342	1.46429	upregulated
EVM0004638	0.629421	1.51183	upregulated
EVM0039274	0.749987	2.57338	upregulated
EVM0041451	2.188	7.32613	upregulated
EVM0033626	12.6572	36.9567	upregulated
EVM0069609	4.62727	17.3129	upregulated
EVM0003575	0.848517	2.97362	upregulated
EVM0030485	0.720064	2.52975	upregulated
EVM0088749	0.373472	11.6472	upregulated
EVM0046842	1.50531	9.69754	upregulated
EVM0002282	0.241612	1.08608	upregulated
EVM0082206	6.49793	19.5869	upregulated
EVM0019607	1.09318	5.75631	upregulated
EVM0072613	0.262187	2.08186	upregulated
EVM0082669	6.91163	28.9228	upregulated
EVM0015175	0.090109	0.501346	upregulated
EVM0050154	0.374601	3.80735	upregulated
EVM0060072	6.88335	20.5315	upregulated
EVM0021187	0	1.1314	upregulated
EVM0066595	0.742232	2.5287	upregulated
EVM0005020	13.9384	32.6228	upregulated
EVM0033429	10.1191	27.7041	upregulated
EVM0066285	14.7798	44.7652	upregulated
EVM0063918	1.58626	4.0045	upregulated
EVM0011733	8.11464	21.4151	upregulated
EVM0025475	140.723	343.026	upregulated
EVM0080376	0.559852	3.46003	upregulated
EVM0038064	8.14348	27.0022	upregulated
EVM0045315	9.53221	21.6772	upregulated
EVM0088947	8.78453	28.3147	upregulated
EVM0086287	6.70618	16.5298	upregulated
EVM0018630	8.04924	28.6733	upregulated
EVM0001481	0.703505	4.97168	upregulated
EVM0021589	0.105561	3.48849	upregulated
EVM0000524	65.7394	152.493	upregulated
EVM0078297	12.5647	28.4363	upregulated
EVM0045586	0.0715224	0.709575	upregulated
EVM0045977	12.568	39.595	upregulated
EVM0046707	2.31625	10.2135	upregulated
EVM0087174	30.1668	114.373	upregulated
EVM0028013	19.552	114.944	upregulated
EVM0012006	81.7997	197.968	upregulated
EVM0007728	0.74847	2.99726	upregulated
EVM0069922	0.418529	1.16427	upregulated
EVM0046372	3.61507	41.0338	upregulated
EVM0059910	14.4626	39.2412	upregulated
EVM0014543	1.06471	2.70629	upregulated
EVM0024572	2.24788	11.3275	upregulated
EVM0055357	0.714116	3.86995	upregulated
EVM0076755	4.0972	10.2927	upregulated
EVM0049509	11.4272	36.6925	upregulated
EVM0050651	12.8627	29.6021	upregulated
EVM0079145	1.78158	5.13564	upregulated
EVM0001797	2.9582	6.60266	upregulated
EVM0045511	87.0235	523.026	upregulated
EVM0049939	2.72282	8.18732	upregulated
EVM0062963	2.0971	5.33411	upregulated
EVM0055395	18.0588	46.7001	upregulated
EVM0017775	27.9942	71.0258	upregulated
EVM0011560	35.0189	100.059	upregulated
EVM0000760	1.4658	5.27852	upregulated
EVM0076715	17.0577	148.19	upregulated
EVM0065253	66.0384	161.06	upregulated
EVM0060204	1.29417	3.25445	upregulated
EVM0078019	6.18451	54.3248	upregulated
EVM0066052	5.49098	19.1508	upregulated
EVM0037233	3.16262	88.6534	upregulated
EVM0032457	38.572	250.486	upregulated
EVM0071030	10.8645	28.4509	upregulated
EVM0059199	8.15752	22.9798	upregulated
EVM0047102	2.48734	7.13795	upregulated
EVM0061102	16.0767	53.9243	upregulated
EVM0082635	1.29466	2.88316	upregulated
EVM0031422	21.8882	60.5595	upregulated
EVM0062825	10.4167	30.4505	upregulated
EVM0076157	27.8153	78.2041	upregulated
EVM0008801	0.123969	4.89185	upregulated
EVM0059020	0.916623	12.763	upregulated
EVM0028194	0.72704	5.37924	upregulated
EVM0068644	0.978797	7.66051	upregulated
EVM0069234	0.430235	3.24313	upregulated
EVM0079234	20.969	55.5753	upregulated
EVM0063665	2.76267	6.23603	upregulated
EVM0070587	1.0559	2.43929	upregulated
EVM0035347	9.78686	23.4293	upregulated
EVM0037138	17.2423	107.955	upregulated
EVM0064738	4.32527	18.175	upregulated
EVM0054077	0.318624	1.3741	upregulated
EVM0020503	8.21639	42.2033	upregulated
EVM0074867	125.228	315.614	upregulated
EVM0027189	0.148839	9.97367	upregulated
EVM0053673	23.7041	72.6325	upregulated
EVM0061086	16.7696	37.4587	upregulated
EVM0011532	38.5886	145.727	upregulated
EVM0076158	11.6447	60.367	upregulated
EVM0055264	3.40922	19.4571	upregulated
EVM0045192	156.48	347.858	upregulated
EVM0035889	0.406298	4.99199	upregulated
EVM0043661	18.7538	71.9596	upregulated
EVM0021922	5.81813	34.2189	upregulated
EVM0082998	4.2421	13.1187	upregulated
EVM0025003	2.70011	17.7071	upregulated
EVM0086760	1.66611	4.33356	upregulated
EVM0042591	11.1239	29.8017	upregulated
EVM0005125	40.7514	98.7767	upregulated
EVM0033861	2.51353	49.5727	upregulated
EVM0066190	0.206618	3.2835	upregulated
EVM0075657	34.6476	90.7674	upregulated
EVM0055625	64.3998	249.476	upregulated
EVM0005616	35.2542	79.2753	upregulated
EVM0068877	0.0998674	0.349897	upregulated
EVM0070586	6.64795	31.5831	upregulated
EVM0046068	0.324647	0.902745	upregulated
EVM0083834	0.82171	3.9259	upregulated
EVM0075755	0.05945	0.262595	upregulated
EVM0064024	13.1651	33.0925	upregulated
EVM0053827	4.63277	13.6649	upregulated
EVM0030497	5.39455	12.2783	upregulated
EVM0087641	15.1915	64.8815	upregulated
EVM0022789	2.28249	27.6166	upregulated
EVM0026018	0.685946	18.3237	upregulated
EVM0016223	0.674068	19.2308	upregulated
EVM0080019	1.42746	5.22349	upregulated
EVM0061945	10.6757	49.7495	upregulated
EVM0028038	8.15226	28.7644	upregulated
EVM0046429	2.20167	6.05999	upregulated
EVM0057921	7.50494	19.172	upregulated
EVM0059106	14.4094	62.9966	upregulated
EVM0044115	1.12355	3.4905	upregulated
EVM0033541	0.0513862	4.19506	upregulated
EVM0070181	101.085	300.866	upregulated
EVM0057042	0.0858308	2.48314	upregulated
EVM0061418	2.55614	7.70999	upregulated
EVM0075785	11.1019	90.1174	upregulated
EVM0002623	11.1912	26.5725	upregulated
EVM0054310	4.92098	18.8263	upregulated
EVM0040156	0.837108	3.44975	upregulated
EVM0010788	0.342863	3.75092	upregulated
EVM0072884	1.3491	6.49533	upregulated
EVM0083894	0.514464	4.51784	upregulated
EVM0072391	1.06094	3.24214	upregulated
EVM0053426	0.507922	1.27768	upregulated
EVM0063677	24.549	58.5551	upregulated
EVM0079011	14.6507	51.9216	upregulated
EVM0033582	9.53689	33.6971	upregulated
EVM0073773	12.4255	30.8972	upregulated
EVM0006093	176.337	527.254	upregulated
EVM0057798	58.456	132.43	upregulated
EVM0026881	10.502	24.2161	upregulated
EVM0075848	0.524739	2.61805	upregulated
EVM0059527	10.8139	31.0244	upregulated
EVM0041576	92.2923	236.236	upregulated
EVM0086817	0.729267	2.73315	upregulated
EVM0024860	2.05643	10.5734	upregulated
EVM0083256	0.45702	1.71701	upregulated
EVM0074972	1.53511	4.02275	upregulated
EVM0040886	11.2441	33.0472	upregulated
EVM0024241	5.13427	16.3593	upregulated
EVM0031213	3.66935	12.0397	upregulated
EVM0057288	22.4781	93.0985	upregulated
EVM0078984	7.50925	21.8259	upregulated
EVM0023579	1.37103	3.43961	upregulated
EVM0052563	12.8245	51.7919	upregulated
EVM0050238	11.7124	133.611	upregulated
EVM0021218	2.42411	41.6033	upregulated
EVM0011200	0.235034	6.00713	upregulated
EVM0003646	0.776708	34.5898	upregulated
EVM0014228	115.032	344.643	upregulated
EVM0043825	34.7934	118.802	upregulated
EVM0081984	18.3622	51.5025	upregulated
EVM0044560	20.2523	75.7764	upregulated
EVM0003914	1.07632	4.04217	upregulated
EVM0081495	3.51718	9.48896	upregulated
EVM0058048	1.02072	2.50187	upregulated
EVM0051050	124.778	388.929	upregulated
EVM0075278	8.07367	20.3088	upregulated
EVM0087240	41.2891	128.97	upregulated
EVM0001519	17.7283	57.9237	upregulated
EVM0062319	33.2797	144.22	upregulated
EVM0062399	0.522208	1.608	upregulated
EVM0054545	6.29156	14.148	upregulated
EVM0019217	5.69332	19.7816	upregulated
EVM0037898	7.33575	24.0619	upregulated
EVM0043076	38.9497	251.179	upregulated
EVM0051478	85.1904	455.446	upregulated
EVM0056629	0.778921	3.33009	upregulated
EVM0055401	0.992012	2.68662	upregulated
EVM0003249	3.51001	13.0405	upregulated
EVM0044554	17.3756	39.5364	upregulated
EVM0000571	0.238237	1.46807	upregulated
EVM0006307	0.857344	1.93323	upregulated
EVM0019790	0.710197	2.63366	upregulated
EVM0013462	2.93686	10.0722	upregulated
EVM0058261	1.57537	5.19644	upregulated
EVM0037263	1.01088	2.77306	upregulated
EVM0017388	0.171484	10.0651	upregulated
EVM0046258	1.06433	3.28739	upregulated
EVM0033167	1.08693	2.62462	upregulated
EVM0046812	0.569659	1.81911	upregulated
EVM0079798	0.0484321	0.406867	upregulated
EVM0060707	27.2113	66.4864	upregulated
EVM0058236	12.3709	28.8346	upregulated
EVM0020263	9.30585	57.913	upregulated
EVM0081194	0.598628	1.44896	upregulated
EVM0008467	13.3217	31.7054	upregulated
EVM0049792	4.58075	12.5904	upregulated
EVM0047773	34.5943	82.1122	upregulated
EVM0040941	0.773118	5.86563	upregulated
EVM0020999	1.02439	4.52328	upregulated
EVM0003415	0.689454	3.05856	upregulated
EVM0004932	35.7203	95.5779	upregulated
EVM0010872	11.5009	52.2934	upregulated
EVM0061395	14.8508	33.9238	upregulated
EVM0049046	17.6558	72.3877	upregulated
EVM0088821	0.75754	15.041	upregulated
EVM0030233	1.57528	26.8517	upregulated
EVM0065091	0.944917	4.70169	upregulated
EVM0061123	7.3488	30.8128	upregulated
EVM0033273	3.22604	20.9081	upregulated
EVM0060948	1.09418	6.86755	upregulated
EVM0009351	1.24174	2.99523	upregulated
EVM0031162	5.62836	16.3881	upregulated
EVM0069294	1.69987	6.28478	upregulated
EVM0080761	1.14666	4.13036	upregulated
EVM0037808	1.16911	2.59082	upregulated
EVM0046087	2.30554	5.89426	upregulated
EVM0069619	56.6714	147.982	upregulated
EVM0076719	199.777	457.965	upregulated
EVM0001204	3.71623	9.46883	upregulated
EVM0067055	0.0606399	3.22747	upregulated
EVM0025823	1.14866	6.2021	upregulated
EVM0064394	1.75652	4.74439	upregulated
EVM0044552	16.9435	62.2368	upregulated
EVM0046364	2.27986	13.3323	upregulated
EVM0037299	1.06895	3.43528	upregulated
EVM0004122	0.629807	1.4728	upregulated
EVM0020504	1.47372	3.50915	upregulated
EVM0044794	6.02478	13.7193	upregulated
EVM0009744	3.35052	10.2845	upregulated
EVM0012591	0.398848	1.55711	upregulated
EVM0057376	4.55339	14.61	upregulated
EVM0061905	21.7671	90.0543	upregulated
EVM0082214	0.505739	14.5221	upregulated
EVM0017784	1.97007	5.25676	upregulated
EVM0041189	1.36852	6.84204	upregulated
EVM0052194	0.647987	3.88373	upregulated
EVM0026568	1.71596	13.0827	upregulated
EVM0082035	0	1.43066	upregulated
EVM0050853	164.238	571.234	upregulated
EVM0043024	2.81264	7.29934	upregulated
EVM0065255	68.1727	173.113	upregulated
EVM0006565	28.0815	66.0696	upregulated
EVM0031308	0.162217	1.08328	upregulated
EVM0017162	1.6384	3.84697	upregulated
EVM0059112	40.3688	161.51	upregulated
EVM0009144	1.71959	13.9791	upregulated
EVM0039230	1.412	3.54472	upregulated
EVM0012131	6.75811	15.7691	upregulated
EVM0058029	2.72723	6.33239	upregulated
EVM0065987	1.8695	4.43186	upregulated
EVM0077856	19.2696	47.745	upregulated
EVM0080893	0.00608968	0.509823	upregulated
EVM0072181	6.30866	18.9987	upregulated
EVM0056542	0.506679	2.36752	upregulated
EVM0022818	0.489842	1.13113	upregulated
EVM0033847	0.229912	3.06978	upregulated
EVM0081676	4.77704	13.8651	upregulated
EVM0010778	13.9819	33.9202	upregulated
EVM0076678	2.91938	10.7932	upregulated
EVM0019709	5.0179	14.0914	upregulated
EVM0000281	4.67614	18.1247	upregulated
EVM0047908	85.6123	215.053	upregulated
EVM0075750	31.7556	99.5802	upregulated
EVM0037012	18.3744	42.215	upregulated
EVM0033829	39.1637	93.9768	upregulated
EVM0086060	0.904759	3.15094	upregulated
EVM0026577	2.25541	11.243	upregulated
EVM0022432	6.07709	30.7746	upregulated
EVM0027514	0.42171	5.63791	upregulated
EVM0019859	7.05839	19.5355	upregulated
EVM0050167	1.35945	6.74409	upregulated
EVM0086907	5.03046	14.1642	upregulated
EVM0038082	1.50904	4.87506	upregulated
EVM0001193	2.5011	15.1887	upregulated
EVM0046665	388.961	913.184	upregulated
EVM0064699	154.792	439.31	upregulated
EVM0082020	90.6287	229.665	upregulated
EVM0032762	635.222	1765.33	upregulated
EVM0059686	1.19628	7.62501	upregulated
EVM0065265	96.9635	224.792	upregulated
EVM0018243	2.03916	11.9034	upregulated
EVM0042184	0.504139	5.28452	upregulated
EVM0044483	0.259814	3.62832	upregulated
EVM0057877	2.67059	16.7033	upregulated
EVM0088224	1.19056	4.3009	upregulated
EVM0018411	30.1622	94.7161	upregulated
EVM0082074	30.0735	89.9072	upregulated
EVM0082673	31.2874	91.9902	upregulated
EVM0052498	5.35859	17.423	upregulated
EVM0023164	0.116845	3.54927	upregulated
EVM0039660	1.05698	10.9111	upregulated
EVM0071753	3.98912	11.2367	upregulated
EVM0020364	5.26958	23.1488	upregulated
EVM0059229	0.439087	1.45251	upregulated
EVM0009570	3.26614	7.74386	upregulated
EVM0015598	3.00764	9.81606	upregulated
EVM0056241	4.77809	15.7772	upregulated
EVM0022891	0.127301	9.70948	upregulated
EVM0054536	1.05311	4.40856	upregulated
EVM0059406	2.03134	8.41904	upregulated
EVM0015864	1.08351	7.42984	upregulated
EVM0025932	6.59526	18.3614	upregulated
EVM0027461	1.14236	25.0275	upregulated
EVM0061000	26.611	69.6509	upregulated
EVM0007024	56.0708	127.411	upregulated
EVM0042811	107.851	711.648	upregulated
EVM0066430	8.44694	77.9697	upregulated
EVM0059571	0.425304	3.57726	upregulated
EVM0020820	0.140374	1.25367	upregulated
EVM0007962	5.79462	65.6331	upregulated
EVM0014135	27.3353	119.848	upregulated
EVM0039161	13.0489	33.9557	upregulated
EVM0011264	4.64833	12.9026	upregulated
EVM0003092	2.54477	5.86595	upregulated
EVM0028663	79.7194	395.332	upregulated
EVM0074379	13.1429	33.2755	upregulated
EVM0057395	3.42091	10.7485	upregulated
EVM0028544	0.857676	2.20185	upregulated
EVM0088965	17.559	41.8522	upregulated
EVM0057051	74.0322	174.735	upregulated
EVM0033324	0.423782	1.18752	upregulated
EVM0086499	4.22121	10.8603	upregulated
EVM0069613	0.204554	6.5918	upregulated
EVM0086386	0.916228	2.47105	upregulated
EVM0051026	1.81934	4.08692	upregulated
EVM0022057	23.0259	103.939	upregulated
EVM0003555	5.53179	13.8502	upregulated
EVM0036834	33.7853	112.236	upregulated
EVM0035612	5.82375	13.4328	upregulated
EVM0051104	11.0541	37.1456	upregulated
EVM0020238	3.57735	9.38062	upregulated
EVM0039679	7.25694	21.1531	upregulated
EVM0087447	3.80658	10.6381	upregulated
EVM0010135	6.4838	20.1886	upregulated
EVM0035938	8.70374	20.4146	upregulated
EVM0069992	2.65377	6.07494	upregulated
EVM0082380	5.67083	20.3471	upregulated
EVM0080353	1.91154	7.07454	upregulated
EVM0007576	6.99271	15.6008	upregulated
EVM0013049	10.4465	46.1525	upregulated
EVM0011344	29.4299	131.468	upregulated
EVM0055571	6.23969	24.9324	upregulated
EVM0061606	0.707272	2.46126	upregulated
EVM0046769	11.604	30.0231	upregulated
EVM0026602	4.00146	13.2423	upregulated
EVM0005390	8.28566	23.253	upregulated
EVM0048442	0.316704	17.1755	upregulated
EVM0061628	2.29524	5.37005	upregulated
EVM0042097	3.7029	9.77574	upregulated
EVM0036884	1.82915	5.076	upregulated
EVM0052600	3.44059	9.21032	upregulated
EVM0069186	19.052	62.7748	upregulated
EVM0058941	3.50625	12.5619	upregulated
EVM0020157	14.6824	44.5978	upregulated
EVM0064608	1.33477	3.37371	upregulated
EVM0041371	36.9774	128.331	upregulated
EVM0031676	2.56242	16.5602	upregulated
EVM0031854	1.31979	8.7103	upregulated
EVM0068794	8.07576	30.7013	upregulated
EVM0069434	1.90785	9.29683	upregulated
EVM0070127	7.14146	26.0086	upregulated
EVM0076433	0.967369	2.58509	upregulated
EVM0024778	0.0615264	2.43519	upregulated
EVM0075964	96.4149	461.781	upregulated
EVM0075823	0.36966	37.1775	upregulated
EVM0022362	0.0208942	5.96738	upregulated
EVM0022498	26.9339	81.2367	upregulated
EVM0029887	9.78865	25.1344	upregulated
EVM0069232	12.8733	44.6616	upregulated
EVM0087892	113.531	417.675	upregulated
EVM0007834	1.04687	4.4458	upregulated
EVM0047548	0.863954	2.65646	upregulated
EVM0020571	12.8516	49.9855	upregulated
EVM0076660	5.55012	12.4933	upregulated
EVM0022405	31.2227	217.313	upregulated
EVM0079837	0.484105	1.42431	upregulated
EVM0079454	0.0376131	1.14275	upregulated
EVM0053743	59.8048	230.885	upregulated
EVM0049552	48.2347	223.259	upregulated
EVM0004002	17.8404	70.2974	upregulated
EVM0041601	3.46301	9.89911	upregulated
EVM0036835	0.649234	11.9246	upregulated
EVM0040870	1.54582	4.96613	upregulated
EVM0049927	708.968	1611.99	upregulated
EVM0045993	5.34103	14.92	upregulated
EVM0025071	2.8783	8.07367	upregulated
EVM0040952	87.3766	213.51	upregulated
EVM0020761	12.1025	35.6919	upregulated
EVM0029695	1.90886	6.32586	upregulated
EVM0011728	4.46555	10.2613	upregulated
EVM0059675	0.75482	6.59876	upregulated
EVM0085951	1.06635	4.51028	upregulated
EVM0032288	0.206313	1.29419	upregulated
EVM0081471	0.982877	3.22098	upregulated
EVM0061537	42.4062	97.801	upregulated
EVM0027613	5.34685	12.4926	upregulated
EVM0061646	6.79143	35.7931	upregulated
EVM0021800	20.5394	100.678	upregulated
EVM0054925	38.7371	156.835	upregulated
EVM0077113	0.49468	26.4925	upregulated
EVM0071381	0.588941	16.3673	upregulated
EVM0052094	1.17039	10.6613	upregulated
EVM0065568	2.09503	5.44113	upregulated
EVM0027005	34.2573	75.9168	upregulated
EVM0023676	2.72835	11.048	upregulated
EVM0005131	108.348	346.957	upregulated
EVM0088201	7.32088	27.6438	upregulated
EVM0003518	4.16628	21.3632	upregulated
EVM0020569	15.3034	111.582	upregulated
EVM0081616	4.72975	25.989	upregulated
EVM0032582	0.824203	2.11841	upregulated
EVM0065018	69.311	218.864	upregulated
EVM0083057	21.8295	143.552	upregulated
EVM0066987	2.27597	5.31527	upregulated
EVM0081182	1.56596	15.7412	upregulated
EVM0044949	2.25495	7.61051	upregulated
EVM0073999	14.3518	36.4118	upregulated
EVM0073292	22.1364	137.128	upregulated
EVM0086667	1.27271	4.2216	upregulated
EVM0038853	1.78954	4.05431	upregulated
EVM0043569	1.09159	2.63228	upregulated
EVM0086485	0.352319	4.87462	upregulated
EVM0024825	0.380985	5.60417	upregulated
EVM0031018	18.5381	81.0362	upregulated
EVM0041025	0.90041	2.84921	upregulated
EVM0086641	121.579	584.419	upregulated
EVM0012359	0.224028	2.46377	upregulated
EVM0018803	11.1881	47.2047	upregulated
EVM0082597	1.43562	5.12865	upregulated
EVM0023087	0.395324	1.90067	upregulated
EVM0063389	0.320905	14.7901	upregulated
EVM0087360	0	9.08933	upregulated
EVM0053077	0	4.03691	upregulated
EVM0069174	0	11.9638	upregulated
EVM0051769	0	4.85367	upregulated
EVM0057038	0	9.89284	upregulated
EVM0005627	0.0968524	16.3946	upregulated
EVM0056966	0	3.88991	upregulated
EVM0040949	0.397352	3.14416	upregulated
EVM0076292	1.84417	5.02401	upregulated
EVM0044083	0.385139	1.01472	upregulated
EVM0068597	1.49463	3.67493	upregulated
EVM0080613	5.46825	12.1485	upregulated
EVM0038644	0.637174	2.51049	upregulated
EVM0057495	2.50178	25.2096	upregulated
EVM0012433	0.399366	2.99583	upregulated
EVM0080474	3.27241	8.74941	upregulated
EVM0014156	4.75921	46.2874	upregulated
EVM0045831	33.3582	76.8669	upregulated
EVM0029843	7.44986	30.746	upregulated
EVM0084357	89.3162	1019.56	upregulated
EVM0046693	0.373868	1.47555	upregulated
EVM0014829	0.0692294	1.59026	upregulated
EVM0040964	0.837778	5.42045	upregulated
EVM0078025	0.0278094	3.58748	upregulated
EVM0073441	18.129	64.3858	upregulated
EVM0018711	1.0569	2.42229	upregulated
EVM0056185	1.20289	3.61594	upregulated
EVM0060656	18.3443	106.986	upregulated
EVM0057066	3.39903	8.99743	upregulated
EVM0070636	1.83398	9.62528	upregulated
EVM0050101	18.2534	48.3105	upregulated
EVM0082218	15.4819	39.381	upregulated
EVM0021401	2.11073	6.61112	upregulated
EVM0037622	3.98762	21.2095	upregulated
EVM0063006	2.48028	10.1916	upregulated
EVM0083183	6.7445	16.0127	upregulated
EVM0087224	5.73815	26.8107	upregulated
EVM0065874	0.58326	8.84065	upregulated
EVM0071461	0.387219	3.40773	upregulated
EVM0039399	0.759934	2.42578	upregulated
EVM0089042	0.979961	2.68728	upregulated
EVM0068227	0.0162529	4.45492	upregulated
EVM0035117	0	1.3074	upregulated
EVM0068287	5.39361	13.5206	upregulated
EVM0019187	2.59168	13.8507	upregulated
EVM0022989	0.893806	2.51595	upregulated
EVM0045908	3.20207	8.91761	upregulated
EVM0064359	1.09574	3.50101	upregulated
EVM0018023	2.11429	9.32018	upregulated
EVM0041747	2.44457	7.74759	upregulated
EVM0073940	3.16799	9.06198	upregulated
EVM0076440	1.38643	8.82627	upregulated
EVM0045423	1.845	15.489	upregulated
EVM0034874	3.96947	16.9259	upregulated
EVM0027698	2.41413	11.5239	upregulated
EVM0047139	8.32849	38.7353	upregulated
EVM0053498	1.81143	7.63061	upregulated
EVM0003982	0	0.211154	upregulated
EVM0046086	1.32839	9.24782	upregulated
EVM0039149	3.25191	11.6834	upregulated
EVM0001228	4.9721	17.0404	upregulated
EVM0061898	1.59028	6.0629	upregulated
EVM0079803	0.590989	2.17967	upregulated
EVM0035172	1.27991	5.62798	upregulated
EVM0026762	65.138	361.073	upregulated
EVM0037727	1.97455	11.5512	upregulated
EVM0059928	3.28998	24.2795	upregulated
EVM0031653	0.421601	4.30736	upregulated
EVM0013469	0.916102	3.69776	upregulated
EVM0080526	0.648292	1.83103	upregulated
EVM0071585	0.0370498	2.58921	upregulated
EVM0071442	40.1953	217.081	upregulated
EVM0008913	9.44517	30.4227	upregulated
EVM0061318	1.38997	12.469	upregulated
EVM0002928	0	1.33921	upregulated
EVM0042763	1.61381	19.8298	upregulated
EVM0004223	18.9021	80.0831	upregulated
EVM0076045	59.7799	133.401	upregulated
EVM0074639	0	2.9538	upregulated
EVM0069504	0.41368	3.58043	upregulated
EVM0078122	12.1392	50.6021	upregulated
EVM0063409	108.1	426.708	upregulated
EVM0061997	2.72342	16.8364	upregulated
EVM0088273	3.46865	14.2788	upregulated
EVM0032637	6.13776	22.0379	upregulated
EVM0007387	10.4171	23.9689	upregulated
EVM0023020	4.92429	22.2837	upregulated
EVM0057235	0.497397	1.65213	upregulated
EVM0020379	12.8834	56.6701	upregulated
EVM0062226	1.09473	8.28853	upregulated
EVM0068731	65.3052	181.033	upregulated
EVM0013779	0.680344	1.54853	upregulated
EVM0067223	0.655118	3.46466	upregulated
EVM0033012	18.9497	95.5323	upregulated
EVM0019131	33.7663	75.7086	upregulated
EVM0058716	0.94832	2.81816	upregulated
EVM0079747	2.82733	6.40109	upregulated
EVM0018459	11.0644	39.1606	upregulated
EVM0086380	1.23462	3.25375	upregulated
EVM0042052	3.29458	10.5477	upregulated
EVM0014905	9.56569	21.843	upregulated
EVM0082904	40.7444	153.963	upregulated
EVM0075851	99.9691	473.818	upregulated
EVM0019582	0.620619	3.00149	upregulated
EVM0051324	5.57828	16.8919	upregulated
EVM0058159	0.300814	1.48622	upregulated
EVM0004910	0.590678	2.34897	upregulated
EVM0015080	0.123373	4.35425	upregulated
EVM0009281	1.21081	3.27257	upregulated
EVM0024367	1.13632	2.75518	upregulated
EVM0037329	7.41811	17.2291	upregulated
EVM0032648	0.583779	1.66646	upregulated
EVM0013474	3.87945	15.4019	upregulated
EVM0034969	22.7394	50.9293	upregulated
EVM0074332	1.19749	4.4522	upregulated
EVM0080964	0.924565	4.4875	upregulated
EVM0086279	0.757299	2.94223	upregulated
EVM0077339	1.11497	4.15983	upregulated
EVM0074915	3.10996	19.2668	upregulated
EVM0047171	0.218242	2.03068	upregulated
EVM0041104	0.574808	2.53536	upregulated
EVM0087521	1.66689	5.32237	upregulated
EVM0086024	2.58105	5.75788	upregulated
EVM0062281	0.117287	0.780427	upregulated
EVM0001194	0.574597	2.35877	upregulated
EVM0082949	3.69019	9.06364	upregulated
EVM0051934	23.0475	62.4597	upregulated
EVM0001050	7.1341	16.5304	upregulated
EVM0003046	0.61801	2.85692	upregulated
EVM0008539	21.9715	64.2015	upregulated
EVM0062062	3.53898	19.3753	upregulated
EVM0069138	1.31908	3.13186	upregulated
EVM0030416	10.8299	26.6618	upregulated
EVM0045801	0.321792	1.445	upregulated
EVM0064221	1.04622	4.93014	upregulated
EVM0010177	3.79978	8.70923	upregulated
EVM0067113	3.29986	12.4009	upregulated
EVM0077207	2.45536	5.83006	upregulated
EVM0037722	0.597839	10.679	upregulated
EVM0051328	0.582418	1.41353	upregulated
EVM0032221	0.484561	2.97715	upregulated
EVM0058674	11.8446	46.4978	upregulated
EVM0044543	0.0478693	1.41239	upregulated
EVM0084131	0.291995	11.5413	upregulated
EVM0019839	15.416	50.9938	upregulated
EVM0063034	0.704954	1.87628	upregulated
EVM0021564	32.7361	80.2178	upregulated
EVM0047213	11.8964	244.522	upregulated
EVM0045473	131.551	330.224	upregulated
EVM0080987	0.684989	2.89259	upregulated
EVM0070422	9.34371	42.78	upregulated
EVM0051108	0	1.52708	upregulated
EVM0022315	14.6767	53.1879	upregulated
EVM0030352	11.8734	28.3204	upregulated
EVM0042233	3.37953	8.46943	upregulated
EVM0081422	1.80727	4.50282	upregulated
EVM0082955	127.826	487.203	upregulated
EVM0027639	4.51585	10.1338	upregulated
EVM0049412	0.462984	1.7922	upregulated
EVM0065574	19.614	54.0683	upregulated
EVM0059909	1.74717	4.17506	upregulated
EVM0036687	13.1488	75.7213	upregulated
EVM0057530	74.8812	219.618	upregulated
EVM0069180	0.940774	2.37137	upregulated
EVM0051228	7.16179	18.067	upregulated
EVM0065830	3.30817	8.62138	upregulated
EVM0041406	0.613924	1.96833	upregulated
EVM0039340	2.49768	5.57457	upregulated
EVM0008935	0.494975	1.54507	upregulated
EVM0038426	6.60424	20.0293	upregulated
EVM0075397	13.5908	36.4976	upregulated
EVM0085204	12.5306	108.851	upregulated
EVM0041094	9.80047	23.6896	upregulated
EVM0050881	0.963204	2.85211	upregulated
EVM0085155	4.0759	48.1751	upregulated
EVM0008375	2.41328	10.0331	upregulated
EVM0006868	39.396	270.976	upregulated
EVM0007883	5.041	11.6646	upregulated
EVM0076976	15.6417	36.8535	upregulated
EVM0015940	3.27224	7.45477	upregulated
EVM0023956	0.860599	7.76442	upregulated
EVM0087965	1.43787	10.622	upregulated
EVM0050408	0.606765	2.28494	upregulated
EVM0060982	1.88425	5.18148	upregulated
EVM0035736	33.2636	81.4472	upregulated
EVM0046089	2.47523	5.66136	upregulated
EVM0083320	5.47112	24.002	upregulated
EVM0064106	4.84294	20.0618	upregulated
EVM0000108	7.00414	53.8865	upregulated
EVM0074641	0.070347	4.62548	upregulated
EVM0075675	0.427138	2.56171	upregulated
EVM0017804	0.683233	11.0734	upregulated
EVM0062348	4.94456	12.9229	upregulated
EVM0003425	1.74732	5.37559	upregulated
EVM0064368	55.3274	141.069	upregulated
EVM0023706	15.3853	53.1674	upregulated
EVM0000258	5.66369	30.6367	upregulated
EVM0002637	8.46975	20.1951	upregulated
EVM0054990	42.8686	101.593	upregulated
EVM0064263	106.561	1059.13	upregulated
EVM0084337	0.815066	5.87505	upregulated
EVM0059148	1.77315	7.32542	upregulated
EVM0021583	2.34407	8.54329	upregulated
EVM0041240	5.97269	15.9096	upregulated
EVM0067963	18.1885	58.0241	upregulated
EVM0049575	0.30134	1.03842	upregulated
EVM0007112	0.784402	3.30051	upregulated
EVM0080690	2.98707	9.90622	upregulated
EVM0001373	0.620145	1.79364	upregulated
EVM0008435	0.00835177	1.03795	upregulated
EVM0059000	7.67695	83.6095	upregulated
EVM0032186	10.8634	34.8603	upregulated
EVM0062859	4.74799	15.0122	upregulated
EVM0059056	1.80151	13.2053	upregulated
EVM0087051	55.8436	262.411	upregulated
EVM0070259	16.4083	43.8283	upregulated
EVM0018464	100.836	224.709	upregulated
EVM0029257	103.428	460.245	upregulated
EVM0065119	53.3901	165.843	upregulated
EVM0056223	0.247239	7.25278	upregulated
EVM0068317	22.124	51.4317	upregulated
EVM0029277	7.61269	18.4048	upregulated
EVM0076378	1.05817	2.44941	upregulated
EVM0072026	18.9585	85.7396	upregulated
EVM0053642	3.19215	15.1643	upregulated
EVM0016325	0.260568	3.43718	upregulated
EVM0015329	2.52211	7.11792	upregulated
EVM0047686	1.30658	6.60585	upregulated
EVM0057402	1.79203	11.1025	upregulated
EVM0050200	0.691297	1.6293	upregulated
EVM0038479	24.1905	214.503	upregulated
EVM0044360	2.07688	5.46728	upregulated
EVM0057843	5.54958	12.6152	upregulated
EVM0049949	29.6864	69.9008	upregulated
EVM0056645	2.7637	16.3907	upregulated
EVM0077979	1.71934	17.5532	upregulated
EVM0017342	0.964655	2.69072	upregulated
EVM0012023	8.33112	46.0012	upregulated
EVM0067891	4.31217	12.7228	upregulated
EVM0008960	18.2679	48.0937	upregulated
EVM0062259	76.0162	184.172	upregulated
EVM0026971	22.0537	61.0443	upregulated
EVM0000484	6.64792	26.9132	upregulated
EVM0028202	31.0042	132.872	upregulated
EVM0022058	0.0268376	5.67939	upregulated
EVM0006982	113.543	340.037	upregulated
EVM0046570	16.9029	49.6218	upregulated
EVM0089068	8.07013	25.0064	upregulated
EVM0064674	42.2868	111.632	upregulated
EVM0080081	1.00527	7.14044	upregulated
EVM0052962	0.865229	2.2601	upregulated
EVM0062294	1.60807	13.9845	upregulated
EVM0036075	4.22352	20.3041	upregulated
EVM0078004	0.0739119	5.30864	upregulated
EVM0041062	4.61957	11.2175	upregulated
EVM0024232	0.279284	1.35504	upregulated
EVM0060323	0.172191	0.886929	upregulated
EVM0052012	0.655133	2.77196	upregulated
EVM0013018	27.6592	69.0808	upregulated
EVM0058351	87.6175	232.373	upregulated
EVM0032200	11.0216	24.4517	upregulated
EVM0085796	145.163	684.522	upregulated
EVM0087220	13.7101	48.1663	upregulated
EVM0013955	9.76511	24.0579	upregulated
EVM0001146	18.0947	50.3117	upregulated
EVM0041068	0.832124	3.09366	upregulated
EVM0041595	9.82828	23.3197	upregulated
EVM0085010	23.1101	63.1638	upregulated
EVM0072445	39.6119	117.338	upregulated
EVM0049734	5.40738	13.9322	upregulated
EVM0011803	1.43246	3.43133	upregulated
EVM0040685	3.86422	9.36874	upregulated
EVM0008761	8.41152	20.0393	upregulated
EVM0032495	0.576525	1.70027	upregulated
EVM0003892	4.6801	12.4626	upregulated
EVM0005585	1.5533	10.279	upregulated
EVM0051610	64.8899	247.488	upregulated
EVM0050469	9.61904	81.8614	upregulated
EVM0031093	17.6896	82.1556	upregulated
EVM0054667	36.1479	140.804	upregulated
[truncated: 3,707 more rows]

## Sheet: Table S8
Table S8 Primers used in this study.
Primer name	Primer sequence	Application
ClWRKY103-geneF	ATGGCTTCTTCTGGTGGCAGTTTG	​Gene cloning
ClWRKY103-geneR	ACCTAAGTAAGAGTTGTAAAATAAATC	​Gene cloning
ClWRKY103-cloneF	TTTCTAGAAGGCCTTGGATCCATGGCTTCTTCTGGTGGCAGT	Vector construction
ClWRKY103-cloneR	GGCCGCAAAGTCGACGAATTCTACCTAAGTAAGAGTTGTA	Vector construction
pORE-35S-F	GGATGACGCACAATCCCACT	Transgenic line identification
GFP-R	TGGTCTCTCTTTTCGTTGGGA	Transgenic line identification
EF1α-F	CCATTCAAGCGACAGACTCA	qRT‒PCR
EF1α-R	TTTTGGTATCTGGTCCTGGAG	qRT‒PCR
ClWRKY103-qRTF	GTTGAAAGGGCGTCACATGA	qRT‒PCR
ClWRKY103-qRTR	CGGTCAATCCTGTTGTGCTT	qRT‒PCR
CiWRKY103-qRTF	GTTGAAAGGGCGTCACATGA	qRT‒PCR
CiWRKY103-qRTR	CGGTCAATCCTGTTGTGCTT	qRT‒PCR
CmWRKY103-qRTF	GTTGAAAGGGCGTCACATGA	qRT‒PCR
CmWRKY103-qRTR	CGGTCAATCCTGTTGTGCTT	qRT‒PCR
